# Supplementary material for: Downregulation of the silent potassium channel Kv8.1 increases motor neuron vulnerability in amyotrophic lateral sclerosis
Source: Brain Commun. 2024 Jun 11;6(3):fcae202. doi: 10.1093/braincomms/fcae202 (PMC11191651; doi:10.1093/braincomms/fcae202)
Supplement: fcae202_Supplementary_Data [file fcae202_supplementary_data.zip]

Archive with 5 entries (5 files):
- Supplementary_Figures.pdf
- Supplementary_Table_1.xlsx
- Supplementary_Table_2.xlsx
- Supplementary_Table_3.xlsx
- Supplementary_table_legends.docx
