# Supplementary material for: Downregulation of the silent potassium channel Kv8.1 increases motor neuron vulnerability in amyotrophic lateral sclerosis
Source: Brain Commun. 2024 Jun 11;6(3):fcae202. doi: 10.1093/braincomms/fcae202 (PMC11191651; doi:10.1093/braincomms/fcae202)
Supplement: fcae202_Supplementary_Data [file fcae202_supplementary_data.zip › Supplementary_Table_1.xlsx]

## Sheet: Table 1
	Batch	Methods	whole number	after EP QC
	Batch 1	Patch-qPCR	131	124
		Patch-seq	96	95
	Batch 2	Patch-seq	96	85
	Total		323	304
	%		100	94.1176

## Sheet: Table 2
	Gene set	Classifications	Number of genes	Gene lists
	Housekeeping genes		2	GAPDH, ACTB
	MN markers		10	CHAT, SLC18A3, ISL1, MNX1, CHODL, MMP9, ESRRG, UCHL1, THY1, DLK1
	Glial cell marker (negative marker)		1	mouse Gfap
	ALS related genes		14	DDIT3, HSPA5, BTG2, NOS1, NOS2, TBK1, GADD45B, CALR, CALB1, PVALB, PPARGC1A, EPHA4, RTN4, HDAC6
	Voltage gated ion channels	K channels	88	KCNA1, KCNA2, KCNA3, KCNA4, KCNA5, KCNA6, KCNA10, KCNAB1, KCNAB2, KCNAB3, KCNB1, KCNB2, KCNC1, KCNC2, KCNC3, KCNC4, KCND1, KCND2, KCND3, KCNE1, KCNE1L, KCNE2, KCNE3, KCNE4, KCNF1, KCNG1, KCNG2, KCNG3, KCNG4, KCNH1, KCNH2, KCNH3, KCNH4, KCNH5, KCNH6, KCNH7, KCNH8, KCNIP1, KCNIP2, KCNIP3, KCNIP4, KCNJ1, KCNJ10, KCNJ11, KCNJ12, KCNJ13, KCNJ14, KCNJ15, KCNJ16, KCNJ2, KCNJ3, KCNJ4, KCNJ5, KCNJ6, KCNJ8…
		Na channels	15	SCN1A, SCN1B, SCN2A, SCN2B, SCN3A, SCN3B, SCN4A, SCN4B, SCN5A, SCN7A, SCN8A, SCN9A, SCN10A, SCN11A, NALCN
		Ca channels	26	CACNA1A, CACNA1B, CACNA1C, CACNA1D, CACNA1E, CACNA1F, CACNA1G, CACNA1H, CACNA1I, CACNA1S, CACNA2D1, CACNA2D2, CACNA2D3, CACNA2D4, CACNB1, CACNB2, CACNB3, CACNB4, CACNG1, CACNG2, CACNG3, CACNG4, CACNG5, CACNG6, CACNG7, CACNG8
		HCN & CNG channels	10	CNGA1, CNGA2, CNGA3, CNGA4, CNGB1, CNGB3, HCN1, HCN2, HCN3, HCN4
	Ligand gated ion channels	Glutamate receptors	14	GRIA1, GRIA2, GRIA3, GRIA4, GRIK1, GRIK2, GRIK3, GRIK4, GRIK5, GRIN1, GRIN2A, GRIN2B, GRIN2C, GRIN2D
		GABA receptors	19	GABRA1, GABRA2, GABRA3, GABRA4, GABRA5, GABRA6, GABRB1, GABRB2, GABRB3, GABRD, GABRE, GABRG1, GABRG2, GABRG3, GABRP, GABRQ, GABRR1, GABRR2, GABRR3
		Glycine receptors	4	GLRA1, GLRA2, GLRA3, GLRB
		Serotonin receptors	5	HTR3A, HTR3B, HTR3C, HTR3D, HTR3E
		P2X receptors	7	P2RX1, P2RX2, P2RX3, P2RX4, P2RX5, P2RX6, P2RX7
		Acetylcholine receptors	16	CHRNA1, CHRNA2, CHRNA3, CHRNA4, CHRNA5, CHRNA6, CHRFAM7A, CHRNA9, CHRNA10, CHRNB1, CHRNB2, CHRNB3, CHRNB4, CHRND, CHRNE, CHRNG
		TRP channels	35	TRPA1, TRPC1, TRPC3, TRPC4, TRPC5, TRPC6, TRPC7, TRPV1, TRPV2, TRPV3, TRPV4, TRPV5, TRPV6, TRPM1, TRPM2, TRPM3, TRPM4, TRPM5, TRPM6, TRPM7, TRPM8, MCOLN1, MCOLN2, MCOLN3, CATSPER1, CATSPER2, CATSPER3, CATSPER4, PKD1, PKD2, PKD2L1, PKD2L2, TPCN1, TPCN2
	Miscellaneous genes		13	ZACN, GPR37, TCEAL5, PPIA, NEFH, NEFM, LY6E, LY6H, ASCL1, SST, SOD1, GFAP, eGFP
	Total		279
