# Supplementary material for: Downregulation of the silent potassium channel Kv8.1 increases motor neuron vulnerability in amyotrophic lateral sclerosis
Source: Brain Commun. 2024 Jun 11;6(3):fcae202. doi: 10.1093/braincomms/fcae202 (PMC11191651; doi:10.1093/braincomms/fcae202)
Supplement: fcae202_Supplementary_Data [file fcae202_supplementary_data.zip › Supplementary_Table_3.xlsx]

## Sheet: Sheet 1
gene_id	gene_name	gene_type	Description	chromosome	strand	logFC_KD_vs_Control	PValue_KD_vs_Control	FDR_KD_vs_Control	LR_KD_vs_Control	AveExpr	4_KD_H_vs_Control	5_KD_H_vs_Control	6_KD_H_vs_Control	1_Con_H	2_Con_H	3_Con_H	4_KD_H	5_KD_H	6_KD_H	1_Con_H.logCPM	2_Con_H.logCPM	3_Con_H.logCPM	4_KD_H.logCPM	5_KD_H.logCPM	6_KD_H.logCPM	1_Con_H.FPKM	2_Con_H.FPKM	3_Con_H.FPKM	4_KD_H.FPKM	5_KD_H.FPKM	6_KD_H.FPKM
ENSG00000254656.1	RTL1	protein_coding	retrotransposon-like 1 [Source:HGNC Symbol;Acc:HGNC:14665]	chr14	-	4.92667	0	0	3215.54	6.18431	4.86726	4.90418	4.95769	96	105	126	3190	3423	2788	2.07865	2.24246	2.379	7.10063	7.13755	7.19107	1.02869	1.16372	1.27184	30.9956	32.0502	33.5891
ENSG00000171724.2	VAT1L	protein_coding	vesicle amine transport 1-like [Source:HGNC Symbol;Acc:HGNC:29315]	chr16	+	3.29052	0	0	2332.65	9.53919	3.36702	3.27647	3.23149	3043	2999	3700	33067	32481	24709	7.03573	7.05251	7.2314	10.4736	10.383	10.338	33.0487	33.6879	37.8533	325.644	308.243	301.717
ENSG00000141668.9	CBLN2	protein_coding	cerebellin 2 precursor [Source:HGNC Symbol;Acc:HGNC:1544]	chr18	-	-3.68848	0	0	1956.86	7.50346	-3.56777	-3.63452	-3.87127	8433	7031	8226	656	655	436	8.50566	8.28121	8.3836	4.82239	4.75564	4.51889	67.7447	58.4192	62.2489	4.77852	4.59775	3.93797
ENSG00000145335.15	SNCA	protein_coding	synuclein, alpha (non A4 component of amyloid precursor) [Source:HGNC Symbol;Acc:HGNC:11138]	chr4	-	3.00773	0	0	1844.15	7.29875	3.08004	2.95491	2.9889	815	721	924	6852	6571	5280	5.13773	4.9991	5.23236	8.20311	8.07797	8.11197	9.12259	8.34721	9.74277	69.5463	64.2693	66.4487
ENSG00000184076.13	UQCR10	protein_coding	ubiquinol-cytochrome c reductase, complex III subunit X [Source:HGNC Symbol;Acc:HGNC:30863]	chr22	+	2.87412	5.3118e-307	2.24264e-303	1402.75	5.99179	2.88757	2.93607	2.77767	369	325	385	2644	2860	2011	3.99888	3.85434	3.97402	6.82999	6.87848	6.72008	17.0043	15.4904	16.7126	110.482	115.162	104.193
ENSG00000261150.2	EPPK1	protein_coding	epiplakin 1 [Source:HGNC Symbol;Acc:HGNC:15577]	chr8	-	-3.55983	5.5443e-302	1.95067e-298	1379.65	6.30675	-3.3795	-3.54049	-3.7646	3668	3325	3225	322	301	202	7.30506	7.20129	7.03329	3.80038	3.63939	3.41528	10.299	9.65608	8.52988	0.819815	0.738485	0.637687
ENSG00000136040.8	PLXNC1	protein_coding	plexin C1 [Source:HGNC Symbol;Acc:HGNC:9106]	chr12	+	2.41447	1.10102e-293	3.32037e-290	1341.47	6.54978	2.38338	2.37439	2.47796	655	694	739	3603	3745	3158	4.8233	4.94419	4.91088	7.27617	7.26718	7.37075	2.97656	3.26196	3.1635	14.8468	14.8709	16.1353
ENSG00000107438.8	PDLIM1	protein_coding	PDZ and LIM domain 1 [Source:HGNC Symbol;Acc:HGNC:2067]	chr10	-	2.82985	5.0324e-279	1.32792e-275	1274.01	6.96594	2.78307	2.85866	2.86521	667	639	875	4922	5425	4277	4.84941	4.82542	5.15394	7.72599	7.80158	7.80813	13.3847	13.2626	16.5402	89.5616	95.1251	96.4974
ENSG00000157005.3	SST	protein_coding	somatostatin [Source:HGNC Symbol;Acc:HGNC:11329]	chr3	-	3.28623	1.93047e-275	4.52803e-272	1257.52	6.85788	3.32246	3.40765	3.1156	438	535	548	5020	5570	3570	4.24495	4.57001	4.48094	7.75443	7.83962	7.54757	31.8437	40.2299	37.5301	330.94	353.847	291.817
ENSG00000178980.14	SELENOW	protein_coding	selenoprotein W, 1 [Source:HGNC Symbol;Acc:HGNC:10752]	chr19	+	2.3774	2.78962e-274	5.88888e-271	1252.18	7.38994	2.42606	2.42302	2.27788	1182	1226	1413	6772	7068	5016	5.67298	5.76336	5.84399	8.18617	8.18313	8.03799	10.0946	10.8294	11.3674	52.4424	52.7445	48.1637
ENSG00000056291.17	NPFFR2	protein_coding	neuropeptide FF receptor 2 [Source:HGNC Symbol;Acc:HGNC:4525]	chr4	+	4.38596	9.39441e-274	1.80287e-270	1249.75	4.1923	4.27777	4.35529	4.34398	42	34	42	790	872	679	0.923929	0.670348	0.841784	5.08979	5.16731	5.156	0.799943	0.669783	0.753545	13.6437	14.5124	14.5403
ENSG00000106771.12	TMEM245	protein_coding	transmembrane protein 245 [Source:HGNC Symbol;Acc:HGNC:1363]	chr9	-	2.07471	1.19438e-259	2.10112e-256	1184.85	6.93789	2.06469	2.03383	2.12163	1130	1030	1158	4586	4695	3916	5.60818	5.51249	5.55735	7.62403	7.59317	7.68097	5.35334	5.04695	5.16779	19.7005	19.4354	20.8584
ENSG00000092969.11	TGFB2	protein_coding	transforming growth factor, beta 2 [Source:HGNC Symbol;Acc:HGNC:11768]	chr1	+	3.88382	3.19677e-255	5.19107e-252	1164.48	4.684	3.81816	3.82472	3.97342	59	79	93	1085	1140	992	1.39495	1.84075	1.94947	5.54655	5.55312	5.70181	0.514634	0.71272	0.764151	8.58168	8.68886	9.7286
ENSG00000064666.14	CNN2	protein_coding	calponin 2 [Source:HGNC Symbol;Acc:HGNC:2156]	chr19	+	-2.95889	6.91163e-248	1.04218e-244	1130.73	6.42155	-2.89772	-2.87026	-3.10169	3904	3324	3419	469	500	334	7.39497	7.20085	7.11751	4.34006	4.36752	4.13609	48.1227	42.3786	39.6999	5.24215	5.38545	4.62891
ENSG00000197406.7	DIO3	protein_coding	deiodinase, iodothyronine, type III [Source:HGNC Symbol;Acc:HGNC:2885]	chr14	+	3.65434	4.38353e-245	6.16909e-242	1117.84	6.45248	3.67133	3.75608	3.58092	226	315	370	3781	4194	2915	3.29657	3.80953	3.91701	7.3457	7.43045	7.25529	4.83074	6.96404	7.45001	73.2838	78.333	70.0545
ENSG00000156467.9	UQCRB	protein_coding	ubiquinol-cytochrome c reductase binding protein [Source:HGNC Symbol;Acc:HGNC:12582]	chr8	-	2.00023	7.95317e-223	1.04932e-219	1015.43	7.00614	1.9352	1.98102	2.07879	1151	1184	1291	4581	4946	4154	5.6347	5.71315	5.71393	7.62246	7.66827	7.76605	5.32317	5.6636	5.62433	19.2111	19.9876	21.6
ENSG00000106004.4	HOXA5	protein_coding	homeobox A5 [Source:HGNC Symbol;Acc:HGNC:5106]	chr7	-	2.01767	3.91099e-221	4.85652e-218	1007.65	8.69074	1.97964	2.01361	2.0664	3531	3653	4370	14992	16054	13069	7.25018	7.33694	7.47138	9.33247	9.36644	9.41923	92.9399	99.4488	108.352	357.816	369.232	386.758
ENSG00000132688.10	NES	protein_coding	nestin [Source:HGNC Symbol;Acc:HGNC:7756]	chr1	-	1.82946	1.62902e-214	1.91048e-211	977.192	6.86643	1.82892	1.82936	1.82835	1230	1107	1278	4240	4436	3479	5.73031	5.6163	5.69935	7.51091	7.51134	7.51034	9.94316	9.25577	9.73195	31.08	31.3345	31.6203
ENSG00000168118.11	RAB4A	protein_coding	RAB4A, member RAS oncogene family [Source:HGNC Symbol;Acc:HGNC:9781]	chr1	+	1.94586	9.70975e-213	1.0788e-209	969.025	6.41111	1.93138	1.90766	1.99253	840	776	858	3120	3210	2672	5.18121	5.10488	5.1257	7.06864	7.04492	7.12979	11.4022	10.8947	10.971	38.4026	38.0738	40.7792
ENSG00000161970.12	RPL26	protein_coding	ribosomal protein L26 [Source:HGNC Symbol;Acc:HGNC:10327]	chr17	-	2.05519	4.84386e-206	5.1127e-203	938.212	7.08025	1.95115	2.08397	2.12425	1152	1242	1307	4727	5421	4375	5.63595	5.78204	5.73167	7.6677	7.80052	7.84081	20.9383	23.3484	22.3777	77.9061	86.0955	89.4046
ENSG00000006125.17	AP2B1	protein_coding	adaptor-related protein complex 2, beta 1 subunit [Source:HGNC Symbol;Acc:HGNC:563]	chr17	+	1.72147	1.66373e-205	1.67244e-202	935.747	8.28517	1.66234	1.69976	1.79833	3357	3252	3625	10694	11479	9646	7.17731	7.16928	7.20187	8.84516	8.88258	8.98115	19.8801	19.9188	20.2221	57.4254	59.3996	64.2255
ENSG00000078618.21	NRDC	protein_coding	nardilysin (N-arginine dibasic convertase) [Source:HGNC Symbol;Acc:HGNC:7995]	chr1	-	1.815	3.87752e-205	3.72066e-202	934.056	6.76557	1.81755	1.78706	1.83845	1082	1082	1234	3954	4049	3293	5.54567	5.58341	5.64889	7.41021	7.37972	7.43111	7.17768	7.42386	7.7112	23.7843	23.4702	24.5607
ENSG00000184500.14	PROS1	protein_coding	protein S (alpha) [Source:HGNC Symbol;Acc:HGNC:9456]	chr3	-	2.75779	1.99324e-203	1.82945e-200	926.185	4.60119	2.76438	2.73099	2.73021	142	144	156	1003	1025	804	2.63372	2.6909	2.68245	5.4334	5.40001	5.39923	1.44052	1.51092	1.49076	9.22634	9.08589	9.17024
ENSG00000155304.5	HSPA13	protein_coding	heat shock protein 70kDa family, member 13 [Source:HGNC Symbol;Acc:HGNC:11375]	chr21	-	1.75483	2.47498e-202	2.17696e-199	921.153	7.80222	1.74392	1.75104	1.77297	2446	2154	2600	7947	8353	6656	6.72089	6.57542	6.72274	8.41693	8.42405	8.44599	26.2039	23.8672	26.2381	77.1985	78.1922	80.1706
ENSG00000169116.11	PARM1	protein_coding	prostate androgen-regulated mucin-like protein 1 [Source:HGNC Symbol;Acc:HGNC:24536]	chr4	+	1.89498	5.55056e-201	4.68689e-198	914.939	6.77087	1.8833	1.90859	1.89429	999	1066	1201	3974	4230	3287	5.43076	5.56196	5.60985	7.41748	7.44278	7.42848	8.91641	9.84073	10.0976	32.1624	32.9896	32.985
ENSG00000169439.11	SDC2	protein_coding	syndecan 2 [Source:HGNC Symbol;Acc:HGNC:10659]	chr8	+	-1.95452	5.00855e-199	4.06656e-196	905.944	6.3595	-1.98923	-1.91668	-1.94795	2984	2839	3352	760	836	642	7.0075	6.97346	7.08898	5.03408	5.10664	5.07537	29.5572	29.0854	31.2765	6.82613	7.23573	7.14977
ENSG00000110660.14	SLC35F2	protein_coding	solute carrier family 35, member F2 [Source:HGNC Symbol;Acc:HGNC:23615]	chr11	-	-1.67494	5.60673e-197	4.38363e-194	896.518	7.46242	-1.61978	-1.72922	-1.67419	6133	6087	6677	2028	1966	1603	8.04634	8.07327	8.0827	6.44766	6.33822	6.39325	74.1342	76.1017	76.0285	22.2285	20.7654	21.7857
ENSG00000143653.9	SCCPDH	protein_coding	saccharopine dehydrogenase (putative) [Source:HGNC Symbol;Acc:HGNC:24275]	chr1	+	1.90663	6.13116e-193	4.62246e-190	877.94	6.56096	1.97484	1.90138	1.8345	910	882	1014	3643	3621	2713	5.29642	5.28916	5.36615	7.29209	7.21863	7.15175	16.335	16.3754	17.1461	59.297	56.7959	54.7544
ENSG00000119888.10	EPCAM	protein_coding	epithelial cell adhesion molecule [Source:HGNC Symbol;Acc:HGNC:11529]	chr2	+	-2.1909	2.81456e-189	2.0488e-186	861.095	5.66272	-2.13098	-2.21861	-2.20789	2025	1837	1958	437	430	340	6.44864	6.34598	6.314	4.23856	4.15092	4.16165	36.1189	33.8894	32.8982	7.06785	6.70177	6.81838
ENSG00000198420.9	TCAF1	protein_coding	TRPM8 channel-associated factor 1 [Source:HGNC Symbol;Acc:HGNC:22201]	chr7	-	1.54746	8.93196e-188	6.28512e-185	854.189	7.83981	1.56203	1.57527	1.50129	2720	2635	2877	8028	8474	6318	6.87395	6.86596	6.86868	8.43156	8.4448	8.37082	19.3677	19.4059	19.2974	51.8337	52.724	50.5802
ENSG00000184009.9	ACTG1	protein_coding	actin gamma 1 [Source:HGNC Symbol;Acc:HGNC:144]	chr17	-	1.69449	1.60027e-184	1.08973e-181	839.225	11.1818	1.73793	1.72493	1.62191	23859	25464	27978	84997	88102	64378	10.0059	10.1376	10.1494	11.8355	11.8225	11.7195	360.211	397.628	397.898	1163.6	1162.26	1092.79
ENSG00000058085.14	LAMC2	protein_coding	laminin, gamma 2 [Source:HGNC Symbol;Acc:HGNC:6493]	chr1	+	-3.50255	2.89768e-182	1.91156e-179	828.839	4.80095	-3.79294	-3.66586	-3.02729	1198	1083	1290	83	95	117	5.69234	5.58474	5.71281	1.87036	1.99743	2.63601	8.22655	7.69192	8.3445	0.516815	0.570028	0.903315
ENSG00000082153.17	BZW1	protein_coding	basic leucine zipper and W2 domains 1 [Source:HGNC Symbol;Acc:HGNC:18380]	chr2	+	1.80566	1.50627e-181	9.63556e-179	825.546	7.48958	1.79267	1.82142	1.80978	1757	1742	2147	6436	6867	5346	6.24405	6.26946	6.4468	8.11277	8.14152	8.12988	9.76404	10.0127	11.2393	32.4317	33.3454	33.4025
ENSG00000147676.13	MAL2	protein_coding	mal, T-cell differentiation protein 2 (gene/pseudogene) [Source:HGNC Symbol;Acc:HGNC:13634]	chr8	+	-2.06463	1.38337e-176	8.58908e-174	802.719	6.52383	-2.04661	-2.12515	-2.00354	3507	3063	3878	830	822	702	7.24034	7.08295	7.29915	5.16087	5.08233	5.20394	45.9388	41.4989	47.8521	9.85867	9.40864	10.3389
ENSG00000104490.17	NCALD	protein_coding	neurocalcin delta [Source:HGNC Symbol;Acc:HGNC:7655]	chr8	-	1.91617	3.042e-176	1.83476e-173	801.145	8.51051	1.8458	1.91718	1.99112	3304	3370	4114	12751	14013	11576	7.15437	7.22067	7.38433	9.09892	9.1703	9.24424	18.4592	19.4737	21.6515	64.5973	68.4095	72.7151
ENSG00000205835.8	GMNC	protein_coding	geminin coiled-coil domain containing [Source:HGNC Symbol;Acc:HGNC:40049]	chr3	-	4.12282	6.62301e-176	3.88366e-173	799.591	5.1687	4.26728	4.23408	3.78411	86	75	115	1765	1804	1036	1.92342	1.76767	2.24953	6.24748	6.21429	5.76432	1.01577	0.916229	1.27951	18.9033	18.6185	13.7578
ENSG00000121022.13	COPS5	protein_coding	COP9 signalosome subunit 5 [Source:HGNC Symbol;Acc:HGNC:2240]	chr8	-	1.75432	2.39339e-175	1.36552e-172	797.024	6.08321	1.74632	1.7703	1.73747	721	701	765	2427	2581	1980	4.9614	4.95863	4.96062	6.70654	6.73051	6.69769	4.16437	4.18772	4.16222	12.711	13.0261	12.8579
ENSG00000143324.13	XPR1	protein_coding	xenotropic and polytropic retrovirus receptor 1 [Source:HGNC Symbol;Acc:HGNC:12827]	chr1	+	1.61884	3.82245e-175	2.12347e-172	796.089	9.24314	1.60853	1.56076	1.68735	6716	6559	7727	21104	21354	18296	8.17731	8.18098	8.29334	9.82574	9.77797	9.90456	33.8932	34.2361	36.7335	96.5745	94.1656	103.813
ENSG00000134602.15	STK26	protein_coding	serine/threonine protein kinase 26 [Source:HGNC Symbol;Acc:HGNC:18174]	chrX	+	3.51814	7.32392e-173	3.96431e-170	785.592	4.82492	3.53512	3.65144	3.37223	80	104	138	1225	1389	898	1.82158	2.22892	2.50814	5.72133	5.83765	5.55844	1.07168	1.44097	1.74142	14.8801	16.2588	13.5252
ENSG00000186318.16	BACE1	protein_coding	beta-site APP-cleaving enzyme 1 [Source:HGNC Symbol;Acc:HGNC:933]	chr11	-	1.86661	3.07848e-170	1.62467e-167	773.525	6.51005	1.85765	1.8295	1.9148	834	923	1011	3309	3394	2826	5.1709	5.35457	5.36189	7.15344	7.12528	7.21059	5.21165	5.96563	5.95127	18.75	18.5324	19.8552
ENSG00000253719.3	ATXN7L3B	protein_coding	ataxin 7-like 3B [Source:HGNC Symbol;Acc:HGNC:37931]	chr12	+	1.48928	1.71432e-169	8.82666e-167	770.095	8.33429	1.47055	1.45279	1.54317	3844	3835	4273	10931	11293	9436	7.37264	7.40704	7.43901	8.87678	8.85902	8.9494	22.7132	23.4372	23.7836	58.5669	58.3064	62.6868
ENSG00000106341.10	PPP1R17	protein_coding	protein phosphatase 1, regulatory subunit 17 [Source:HGNC Symbol;Acc:HGNC:16973]	chr7	+	2.90369	1.09361e-168	5.49668e-166	766.394	4.45624	2.85616	2.88801	2.94625	143	102	121	880	941	769	2.6437	2.20143	2.32159	5.24506	5.27692	5.33516	2.69506	1.98828	2.14816	15.0387	15.4965	16.2948
ENSG00000189056.13	RELN	protein_coding	reelin [Source:HGNC Symbol;Acc:HGNC:9957]	chr7	-	1.57222	5.4812e-166	2.69089e-163	753.976	7.7071	1.62326	1.57714	1.51309	2340	2438	2636	7540	7638	5734	6.65703	6.75394	6.74256	8.34111	8.29499	8.23093	8.31645	8.96192	8.82505	24.2991	23.7199	22.9125
ENSG00000266412.5	NCOA4	protein_coding	nuclear receptor coactivator 4 [Source:HGNC Symbol;Acc:HGNC:7671]	chr10	-	1.49427	8.4677e-166	4.06257e-163	753.107	8.09499	1.50797	1.45444	1.52053	3196	3263	3642	9478	9552	7848	7.10645	7.17415	7.20862	8.67105	8.61752	8.6836	35.2039	37.1746	37.7897	94.6667	91.9369	97.1931
ENSG00000134108.12	ARL8B	protein_coding	ADP-ribosylation factor-like 8B [Source:HGNC Symbol;Acc:HGNC:25564]	chr3	+	1.6178	2.22034e-165	1.04159e-162	751.182	7.0569	1.59799	1.58032	1.67377	1532	1424	1661	4612	4765	3990	6.0466	5.97903	6.07695	7.63218	7.61451	7.70796	19.2486	18.5053	19.6589	52.5443	52.3136	56.3645
ENSG00000163630.10	SYNPR	protein_coding	synaptoporin [Source:HGNC Symbol;Acc:HGNC:16507]	chr3	+	2.82183	4.40258e-163	2.0204e-160	740.617	4.89883	2.74999	2.76366	2.94493	157	154	213	1163	1228	1093	2.77665	2.78649	3.12649	5.64653	5.6602	5.84147	1.66999	1.69426	2.13424	11.2173	11.4136	13.0715
ENSG00000187109.13	NAP1L1	protein_coding	nucleosome assembly protein 1-like 1 [Source:HGNC Symbol;Acc:HGNC:7637]	chr12	-	1.55139	1.4506e-162	6.51534e-160	738.235	7.39021	1.51347	1.53628	1.60241	2057	1905	2052	5672	6027	4952	6.47123	6.39836	6.38158	7.93053	7.95334	8.01947	5.32534	5.10098	5.00427	13.3151	13.6341	14.4141
ENSG00000116729.13	WLS	protein_coding	wntless Wnt ligand secretion mediator [Source:HGNC Symbol;Acc:HGNC:30238]	chr1	-	3.3622	7.2103e-162	3.17103e-159	735.032	5.62676	3.25381	3.44436	3.44853	179	162	281	1920	2292	1804	2.96358	2.85865	3.5227	6.36879	6.55934	6.56351	1.79962	1.68457	2.66124	17.5035	20.1351	20.3918
ENSG00000130720.12	FIBCD1	protein_coding	fibrinogen C domain containing 1 [Source:HGNC Symbol;Acc:HGNC:25922]	chr9	-	3.9359	2.3187e-160	9.98935e-158	728.1	3.76904	3.99076	3.92847	3.77401	28	47	43	636	637	449	0.371861	1.11536	0.874092	4.77786	4.71557	4.56112	0.328385	0.570124	0.475055	6.76362	6.52795	5.92058
ENSG00000132561.13	MATN2	protein_coding	matrilin 2 [Source:HGNC Symbol;Acc:HGNC:6908]	chr8	+	2.63465	1.06597e-159	4.50052e-157	725.054	4.86775	2.54346	2.58767	2.74898	168	191	214	1108	1195	1049	2.87314	3.09358	3.13318	5.57676	5.62097	5.78228	1.08874	1.28025	1.30641	6.51108	6.767	7.64336
ENSG00000014824.13	SLC30A9	protein_coding	solute carrier family 30 (zinc transporter), member 9 [Source:HGNC Symbol;Acc:HGNC:1329]	chr4	+	1.46987	1.28826e-158	5.33237e-156	720.077	7.61469	1.43635	1.4569	1.515	2352	2358	2621	6549	6948	5677	6.6644	6.70585	6.73433	8.13788	8.15843	8.21652	14.6264	15.1666	15.3538	36.9293	37.7547	39.6928
ENSG00000197860.9	SGTB	protein_coding	small glutamine-rich tetratricopeptide repeat (TPR)-containing, beta [Source:HGNC Symbol;Acc:HGNC:23567]	chr5	-	1.5871	7.46314e-156	3.02975e-153	707.371	6.62549	1.6286	1.5594	1.56921	1129	1097	1253	3552	3541	2798	5.60691	5.60324	5.6709	7.25561	7.18642	7.19623	8.82501	8.86897	9.22618	25.1762	24.1857	24.5902
ENSG00000170989.8	S1PR1	protein_coding	sphingosine-1-phosphate receptor 1 [Source:HGNC Symbol;Acc:HGNC:3165]	chr1	+	2.52454	8.41829e-156	3.35302e-153	707.13	4.86664	2.56604	2.58071	2.38603	186	209	215	1201	1269	870	3.01831	3.22224	3.13983	5.69283	5.7075	5.51283	2.72127	3.16264	2.9631	15.933	16.223	14.311
ENSG00000206688.1	SNORD116-18	snoRNA	small nucleolar RNA, C/D box 116-18 [Source:HGNC Symbol;Acc:HGNC:33084]	chr15	+	-2.47415	9.40725e-154	3.67754e-151	697.711	4.71525	-2.51064	-2.3942	-2.4827	954	1025	1128	178	202	149	5.3644	5.50548	5.51955	2.95251	3.06894	2.98044	465.906	517.749	518.93	78.8254	86.2011	81.8142
ENSG00000162595.5	DIRAS3	protein_coding	DIRAS family, GTP-binding RAS-like 3 [Source:HGNC Symbol;Acc:HGNC:687]	chr1	-	3.64645	5.83719e-153	2.24042e-150	694.066	7.10237	3.62403	3.71435	3.70266	398	376	670	5700	6347	4941	4.10745	4.06345	4.7699	7.93763	8.02795	8.01626	9.06346	8.85613	14.3726	117.701	126.296	126.508
ENSG00000058799.14	YIPF1	protein_coding	Yip1 domain family, member 1 [Source:HGNC Symbol;Acc:HGNC:25231]	chr1	-	1.91637	3.16217e-152	1.19202e-149	690.691	5.21396	1.89491	1.89784	1.9401	361	361	375	1353	1418	1146	3.96743	4.00503	3.93626	5.86448	5.86741	5.90968	7.82808	8.09657	7.66001	26.6037	26.868	27.9399
ENSG00000207460.1	SNORD116-19	snoRNA	small nucleolar RNA, C/D box 116-19 [Source:HGNC Symbol;Acc:HGNC:33085]	chr15	+	-2.57033	3.96883e-151	1.46986e-148	685.639	4.60551	-2.51308	-2.53476	-2.6246	886	946	1075	166	171	126	5.25795	5.39	5.45026	2.85299	2.83131	2.74147	432.697	477.845	494.548	73.5114	72.9722	69.1852
ENSG00000100580.7	TMED8	protein_coding	transmembrane p24 trafficking protein family member 8 [Source:HGNC Symbol;Acc:HGNC:18633]	chr14	-	1.80314	1.34744e-150	4.90422e-148	683.198	6.1267	1.8245	1.70379	1.87138	707	711	778	2572	2474	2181	4.93319	4.979	4.98487	6.79019	6.66948	6.83707	4.08089	4.24473	4.23023	13.4618	12.478	14.1541
ENSG00000102804.14	TSC22D1	protein_coding	TSC22 domain family, member 1 [Source:HGNC Symbol;Acc:HGNC:16826]	chr13	-	1.50983	1.78138e-150	6.37373e-148	682.64	8.43306	1.45203	1.49825	1.57864	3993	4060	4617	11430	12344	10243	7.42748	7.48926	7.55066	8.94116	8.98738	9.06777	20.8952	21.9745	22.7592	54.2362	56.4436	60.2652
ENSG00000128918.14	ALDH1A2	protein_coding	aldehyde dehydrogenase 1 family, member A2 [Source:HGNC Symbol;Acc:HGNC:15472]	chr15	-	2.70668	6.91891e-150	2.4343e-147	679.931	6.33376	2.79798	2.83925	2.44283	497	529	482	3474	3739	2229	4.42647	4.5538	4.29657	7.2236	7.26487	6.86845	2.58992	2.85122	2.36607	16.4156	17.0254	13.0597
ENSG00000100077.14	GRK3	protein_coding	adrenergic, beta, receptor kinase 2 [Source:HGNC Symbol;Acc:HGNC:290]	chr22	+	1.71377	9.03012e-150	3.12501e-147	679.399	7.55156	1.64477	1.64995	1.83854	1976	1980	2227	6381	6698	5991	6.41333	6.45401	6.49953	8.1004	8.10558	8.29417	9.54337	9.89067	10.1318	27.9447	28.2665	32.5317
ENSG00000166145.14	SPINT1	protein_coding	serine peptidase inhibitor, Kunitz type 1 [Source:HGNC Symbol;Acc:HGNC:11246]	chr15	+	-3.70292	4.74637e-149	1.61606e-146	676.085	3.61306	-3.32107	-3.72518	-4.00049	531	482	558	50	39	25	4.52156	4.42009	4.50693	1.16179	0.757683	0.482369	6.73572	6.32385	6.66766	0.575116	0.43228	0.356551
ENSG00000109436.7	TBC1D9	protein_coding	TBC1 domain family, member 9 (with GRAM domain) [Source:HGNC Symbol;Acc:HGNC:21710]	chr4	-	1.41052	8.49146e-148	2.84531e-145	670.325	8.4511	1.36313	1.38242	1.48288	4497	4290	4695	11452	12139	10214	7.59888	7.56872	7.57482	8.94394	8.96322	9.06368	36.0612	35.5812	35.4652	83.2712	85.0573	92.0885
ENSG00000186310.9	NAP1L3	protein_coding	nucleosome assembly protein 1-like 3 [Source:HGNC Symbol;Acc:HGNC:7639]	chrX	-	2.40742	8.33914e-142	2.75061e-139	642.772	8.05568	2.42908	2.37912	2.45377	1666	1830	2477	10480	10588	8751	6.16742	6.34048	6.65288	8.816	8.76604	8.84069	28.3644	32.2252	39.7259	161.792	157.516	167.513
ENSG00000197217.12	ENTPD4	protein_coding	ectonucleoside triphosphate diphosphohydrolase 4 [Source:HGNC Symbol;Acc:HGNC:14573]	chr8	-	1.33805	2.4118e-141	7.83279e-139	640.651	7.51859	1.34362	1.34925	1.31938	2368	2356	2604	6140	6447	4956	6.67417	6.70462	6.72495	8.04487	8.0505	8.02063	15.0615	15.4992	15.6019	35.4121	35.8308	35.4414
ENSG00000164684.13	ZNF704	protein_coding	zinc finger protein 704 [Source:HGNC Symbol;Acc:HGNC:32291]	chr8	-	1.74867	7.15457e-141	2.28838e-138	638.48	7.2515	1.6839	1.68234	1.87453	1613	1503	1818	5225	5459	4895	6.12083	6.05682	6.20709	7.81215	7.81059	8.00277	4.82891	4.65393	5.12695	14.184	14.2804	16.4763
ENSG00000156261.12	CCT8	protein_coding	chaperonin containing TCP1, subunit 8 (theta) [Source:HGNC Symbol;Acc:HGNC:1623]	chr21	-	1.44613	1.03951e-140	3.27522e-138	637.734	7.52338	1.44319	1.43104	1.46667	2166	2250	2552	6247	6479	5212	6.54565	6.63827	6.69588	8.06979	8.05764	8.09327	29.1286	31.296	32.329	76.1779	76.1344	78.8058
ENSG00000050628.20	PTGER3	protein_coding	prostaglandin E receptor 3 (subtype EP3) [Source:HGNC Symbol;Acc:HGNC:9595]	chr1	-	1.69582	5.81897e-139	1.80645e-136	629.696	7.04241	1.72403	1.65475	1.71699	1551	1268	1570	4772	4757	3898	6.06436	5.81188	5.99577	7.68136	7.61209	7.67432	7.21917	6.10436	6.88375	20.1406	19.3473	20.399
ENSG00000175445.14	LPL	protein_coding	lipoprotein lipase [Source:HGNC Symbol;Acc:HGNC:6677]	chr8	+	-5.16103	1.75826e-138	5.37926e-136	627.488	3.06001	-5.05843	-5.24686	-4.46465	381	317	416	9	8	12	4.0448	3.8186	4.08514	-1.07558	-1.26401	-0.481802	3.90652	3.36179	4.01799	0.0836767	0.0716749	0.138337
ENSG00000143933.16	CALM2	protein_coding	calmodulin 2 (phosphorylase kinase, delta) [Source:HGNC Symbol;Acc:HGNC:1445]	chr2	-	1.35555	6.7693e-138	2.04143e-135	624.796	10.6679	1.33143	1.34351	1.39456	20049	20893	23522	53468	56393	45852	9.75487	9.85216	9.8991	11.1668	11.1789	11.2299	139.314	150.158	153.966	336.893	342.404	358.222
ENSG00000006453.13	BAIAP2L1	protein_coding	BAI1-associated protein 2-like 1 [Source:HGNC Symbol;Acc:HGNC:21649]	chr7	-	-3.97496	6.74773e-135	2.00626e-132	611.01	3.15902	-4.05447	-3.99374	-3.55825	381	356	418	21	23	25	4.0448	3.98502	4.09203	-0.0138564	0.0468741	0.482369	3.56782	3.44805	3.68726	0.178317	0.188199	0.263215
ENSG00000108395.13	TRIM37	protein_coding	tripartite motif containing 37 [Source:HGNC Symbol;Acc:HGNC:7523]	chr17	-	1.44797	1.09025e-134	3.19654e-132	610.052	7.03464	1.50762	1.38798	1.44333	1667	1566	1725	4657	4483	3656	6.16828	6.11598	6.13143	7.64618	7.52654	7.5819	13.6626	13.275	13.318	34.61	32.1055	33.6897
ENSG00000035862.12	TIMP2	protein_coding	TIMP metallopeptidase inhibitor 2 [Source:HGNC Symbol;Acc:HGNC:11821]	chr17	-	1.55287	4.28338e-134	1.23866e-131	607.319	7.3394	1.55228	1.48651	1.6213	1912	1752	2148	5615	5611	4835	6.36588	6.2777	6.44747	7.91596	7.8502	7.98499	15.2506	14.4537	16.1392	40.611	39.1066	43.3598
ENSG00000169255.13	B3GALNT1	protein_coding	beta-1,3-N-acetylgalactosaminyltransferase 1 (globoside blood group) [Source:HGNC Symbol;Acc:HGNC:918]	chr3	-	1.59688	6.69761e-134	1.91063e-131	606.427	7.32802	1.64377	1.56679	1.58669	1759	1729	2151	5796	5747	4573	6.24569	6.25866	6.44948	7.96172	7.88474	7.90464	18.8937	19.2084	21.7641	56.4514	53.939	55.226
ENSG00000078668.13	VDAC3	protein_coding	voltage-dependent anion channel 3 [Source:HGNC Symbol;Acc:HGNC:12674]	chr8	+	1.35089	9.65931e-133	2.71877e-130	601.098	7.26528	1.35023	1.35263	1.34956	1944	1959	2208	5141	5386	4218	6.3898	6.43865	6.48718	7.78877	7.79118	7.7881	27.8078	28.9834	29.7522	66.6828	67.3206	67.8374
ENSG00000145416.13	1-Mar	protein_coding	membrane-associated ring finger (C3HC4) 1, E3 ubiquitin protein ligase [Source:HGNC Symbol;Acc:HGNC:26077]	chr4	-	1.39311	1.23161e-132	3.42096e-130	600.613	7.07524	1.36379	1.42572	1.38809	1669	1685	1891	4455	4864	3719	6.17001	6.22152	6.26382	7.58224	7.64417	7.60653	7.1959	7.51405	7.68015	17.417	18.3246	18.028
ENSG00000171004.18	HS6ST2	protein_coding	heparan sulfate 6-O-sulfotransferase 2 [Source:HGNC Symbol;Acc:HGNC:19133]	chrX	-	2.04237	5.81831e-132	1.59512e-129	597.513	6.44024	2.11089	2.06263	1.96896	699	741	959	3397	3436	2527	4.91682	5.03847	5.28587	7.19128	7.14302	7.04935	6.27872	6.88427	8.11452	27.6685	26.9686	25.5207
ENSG00000066382.16	MPPED2	protein_coding	metallophosphoesterase domain containing 2 [Source:HGNC Symbol;Acc:HGNC:1180]	chr11	-	1.68606	8.76739e-132	2.37282e-129	596.694	7.30256	1.71261	1.77755	1.55901	1641	1705	1935	5708	6245	4212	6.14563	6.23852	6.29697	7.93965	8.00459	7.78605	8.9948	9.66613	9.99111	28.3703	29.9107	25.9575
ENSG00000189339.11	SLC35E2B	protein_coding	solute carrier family 35, member E2B [Source:HGNC Symbol;Acc:HGNC:33941]	chr1	-	1.49574	1.3588e-131	3.63091e-129	595.819	6.50413	1.45001	1.48521	1.54919	1069	1076	1207	3024	3241	2659	5.52827	5.5754	5.61703	7.02358	7.05878	7.12276	5.7213	5.95628	6.08519	14.6756	15.1568	16.0003
ENSG00000141524.15	TMC6	protein_coding	transmembrane channel-like 6 [Source:HGNC Symbol;Acc:HGNC:18021]	chr17	-	-3.90054	6.46155e-130	1.70504e-127	588.109	3.41356	-3.70151	-3.89122	-3.86538	468	477	430	33	30	24	4.3401	4.40511	4.13265	0.591106	0.4014	0.427236	2.42558	2.55701	2.09936	0.155088	0.135863	0.139853
ENSG00000137996.12	RTCA	protein_coding	RNA 3'-terminal phosphate cyclase [Source:HGNC Symbol;Acc:HGNC:17981]	chr1	+	1.689	6.59095e-130	1.71772e-127	588.069	6.18506	1.6748	1.67725	1.72093	738	770	925	2558	2680	2168	4.99493	5.09371	5.23391	6.78232	6.78477	6.82845	10.9182	11.7823	12.8909	34.3155	34.6449	36.0616
ENSG00000083799.17	CYLD	protein_coding	cylindromatosis (turban tumor syndrome) [Source:HGNC Symbol;Acc:HGNC:2584]	chr16	+	1.58265	1.17281e-129	3.01928e-127	586.918	6.42738	1.5498	1.5376	1.65767	1056	938	1044	2938	3047	2599	5.51065	5.37777	5.40813	6.98199	6.96979	7.08986	3.66267	3.36498	3.41102	9.24022	9.2346	10.1352
ENSG00000215717.5	TMEM167B	protein_coding	transmembrane protein 167B [Source:HGNC Symbol;Acc:HGNC:30187]	chr1	+	1.93983	2.3507e-129	5.97871e-127	585.53	5.27548	1.91047	1.90214	2.00661	389	326	417	1404	1460	1232	4.07462	3.85875	4.08859	5.91779	5.90946	6.01393	3.82113	3.31211	3.85858	12.5056	12.5316	13.6064
ENSG00000163618.17	CADPS	protein_coding	Ca++-dependent secretion activator [Source:HGNC Symbol;Acc:HGNC:1426]	chr3	-	1.3267	3.13252e-127	7.87231e-125	575.762	9.77999	1.33536	1.36382	1.28329	11291	10979	13094	29392	31354	23271	8.92663	8.92401	9.0541	10.3036	10.3321	10.2515	34.6568	34.8549	37.8598	81.8053	84.0931	80.3089
ENSG00000126861.4	OMG	protein_coding	oligodendrocyte myelin glycoprotein [Source:HGNC Symbol;Acc:HGNC:8135]	chr17	-	4.48614	1.56666e-125	3.89084e-123	567.951	3.02624	4.52931	4.29822	4.44778	8	20	21	392	349	304	-1.21014	-0.0406975	-0.089439	4.08255	3.85146	4.00102	0.0936777	0.242226	0.231641	4.16225	3.57094	4.00232
ENSG00000104904.12	OAZ1	protein_coding	ornithine decarboxylase antizyme 1 [Source:HGNC Symbol;Acc:HGNC:8095]	chr19	+	1.56835	1.91203e-125	4.69336e-123	567.554	7.91793	1.63162	1.6326	1.43044	2711	2828	3058	8793	9203	6278	6.86917	6.96786	6.95664	8.56284	8.56383	8.36166	35.4498	38.2481	37.668	104.26	105.154	92.2993
ENSG00000117595.10	IRF6	protein_coding	interferon regulatory factor 6 [Source:HGNC Symbol;Acc:HGNC:6121]	chr1	-	-4.14906	2.06634e-125	5.01384e-123	567.399	4.23891	-4.20086	-4.32948	-3.71355	970	638	875	42	40	49	5.38834	4.82317	5.15394	0.920958	0.79234	1.40827	8.86719	6.03227	7.53481	0.348145	0.319511	0.50362
ENSG00000204310.12	AGPAT1	protein_coding	1-acylglycerol-3-phosphate O-acyltransferase 1 [Source:HGNC Symbol;Acc:HGNC:324]	chr6	-	1.67117	2.74075e-124	6.57468e-122	562.238	6.3409	1.65879	1.72529	1.63294	816	890	1029	2844	3115	2293	5.1395	5.30215	5.38729	6.93511	7.00161	6.90926	10.0972	11.3906	11.9944	31.9108	33.6807	31.9013
ENSG00000029725.16	RABEP1	protein_coding	rabaptin, RAB GTPase binding effector protein 1 [Source:HGNC Symbol;Acc:HGNC:17677]	chr17	+	1.37919	3.7416e-123	8.87475e-121	557.019	7.43694	1.37516	1.3409	1.42367	2222	2072	2497	5805	5929	4928	6.58245	6.51947	6.66447	7.96396	7.9297	8.01246	15.2863	14.7433	16.1818	36.2124	35.6411	38.1172
ENSG00000109572.13	CLCN3	protein_coding	chloride channel, voltage-sensitive 3 [Source:HGNC Symbol;Acc:HGNC:2021]	chr4	+	1.30463	8.82357e-123	2.06962e-120	555.306	8.82794	1.27699	1.26672	1.37013	6146	5667	6659	14758	15326	12922	8.04939	7.97016	8.0788	9.30978	9.2995	9.40292	33.9949	32.4205	34.6961	74.0193	74.0733	80.3607
ENSG00000008513.14	ST3GAL1	protein_coding	ST3 beta-galactoside alpha-2,3-sialyltransferase 1 [Source:HGNC Symbol;Acc:HGNC:10862]	chr8	-	-1.85569	1.82927e-121	4.2435e-119	549.254	5.50769	-1.86443	-1.99402	-1.69342	1600	1600	1795	451	431	417	6.10917	6.14693	6.18875	4.28385	4.15426	4.45486	8.23557	8.51802	8.70337	2.10497	1.93848	2.41325
ENSG00000113916.17	BCL6	protein_coding	B-cell CLL/lymphoma 6 [Source:HGNC Symbol;Acc:HGNC:1001]	chr3	-	1.8458	7.41232e-121	1.70081e-118	546.461	5.64412	1.71485	1.85505	1.95106	501	486	550	1669	1924	1614	4.43799	4.43196	4.48618	6.1669	6.3071	6.4031	3.79084	3.80347	3.92022	11.4512	12.7208	13.7307
ENSG00000109133.12	TMEM33	protein_coding	transmembrane protein 33 [Source:HGNC Symbol;Acc:HGNC:25541]	chr4	+	1.38554	2.54242e-120	5.77101e-118	544	6.81536	1.40576	1.41308	1.335	1457	1351	1591	3845	4042	3005	5.97428	5.90321	6.01492	7.3699	7.37722	7.29914	7.94457	7.61924	8.17204	19.0109	19.2583	18.4225
ENSG00000054983.16	GALC	protein_coding	galactosylceramidase [Source:HGNC Symbol;Acc:HGNC:4115]	chr14	-	1.53844	3.72098e-120	8.35637e-118	543.24	5.81739	1.50115	1.52084	1.58662	657	663	717	1907	2022	1661	4.82769	4.87845	4.86741	6.359	6.37869	6.44447	4.32515	4.51434	4.44636	11.3837	11.6313	12.2941
ENSG00000100234.11	TIMP3	protein_coding	TIMP metallopeptidase inhibitor 3 [Source:HGNC Symbol;Acc:HGNC:11822]	chr22	+	2.93255	6.48053e-120	1.44004e-117	542.132	5.50046	2.79484	2.93402	3.1091	240	185	320	1678	1933	1713	3.38253	3.04802	3.70886	6.17465	6.31382	6.4889	2.34265	1.86773	2.94237	14.852	16.4869	18.7995
ENSG00000198938.2	MT-CO3	protein_coding	mitochondrially encoded cytochrome c oxidase III [Source:HGNC Symbol;Acc:HGNC:7422]	chrM	+	1.88178	1.13934e-119	2.50535e-117	541.006	9.42435	1.80204	1.84064	2.01199	6003	6724	7981	23695	25455	22497	8.01544	8.21682	8.33999	9.99279	10.0314	10.2027	344.025	398.561	430.853	1231.33	1274.7	1449.57
ENSG00000277586.2	NEFL	protein_coding		chr8	-	1.1185	6.92953e-119	1.50807e-116	537.402	12.8618	1.13889	1.12498	1.09213	106264	108955	115424	240380	249004	191022	12.1608	12.2347	12.1939	13.3353	13.3214	13.2886	1102.9	1169.62	1128.49	2262.27	2258.23	2229.08
ENSG00000086666.18	ZFAND6	protein_coding	zinc finger, AN1-type domain 6 [Source:HGNC Symbol;Acc:HGNC:30164]	chr15	+	1.36749	9.46496e-119	2.03883e-116	536.779	6.89228	1.3516	1.34495	1.40464	1591	1530	1552	3942	4104	3357	6.10104	6.08247	5.97916	7.40583	7.39917	7.45886	13.8723	13.798	12.7473	31.1667	31.2677	32.9095
ENSG00000272325.1	NUDT3	protein_coding	nudix (nucleoside diphosphate linked moiety X)-type motif 3 [Source:HGNC Symbol;Acc:HGNC:8050]	chr6	-	1.33157	1.03316e-118	2.20303e-116	536.604	7.05574	1.31855	1.30542	1.36996	1686	1771	1875	4392	4552	3736	6.18461	6.29325	6.25158	7.5617	7.54857	7.61311	7.64788	8.30898	8.01188	18.0652	18.0425	19.0538
ENSG00000131378.13	RFTN1	protein_coding	raftlin, lipid raft linker 1 [Source:HGNC Symbol;Acc:HGNC:30278]	chr3	-	1.66573	3.7704e-118	7.95931e-116	534.02	5.16395	1.66298	1.65825	1.66533	395	380	438	1271	1325	1045	4.09659	4.07864	4.15912	5.77443	5.7697	5.77678	3.71596	3.69745	3.88148	10.8422	10.8918	11.0531
ENSG00000144597.13	EAF1	protein_coding	ELL associated factor 1 [Source:HGNC Symbol;Acc:HGNC:20907]	chr3	+	1.80627	6.15061e-118	1.28554e-115	533.043	5.52197	1.7839	1.74793	1.88597	511	422	510	1640	1673	1445	4.46639	4.22914	4.37769	6.14164	6.10566	6.24371	4.45639	3.80645	4.18969	12.9689	12.7488	14.1684
ENSG00000126261.12	UBA2	protein_coding	ubiquitin-like modifier activating enzyme 2 [Source:HGNC Symbol;Acc:HGNC:30661]	chr19	+	1.30623	8.40769e-118	1.74006e-115	532.419	6.69965	1.2832	1.32138	1.31032	1403	1351	1465	3393	3644	2838	5.91987	5.90321	5.89605	7.18958	7.22776	7.21669	13.0918	13.0389	12.8774	28.7092	29.712	29.7746
ENSG00000125827.8	TMX4	protein_coding	thioredoxin-related transmembrane protein 4 [Source:HGNC Symbol;Acc:HGNC:25237]	chr20	-	1.51321	1.56301e-117	3.20342e-115	531.181	7.86584	1.44093	1.4587	1.63494	2708	2693	3139	7643	8093	7177	6.86758	6.89735	6.99433	8.36068	8.37845	8.55469	18.4938	19.0222	20.1938	47.3302	48.2946	55.1078
ENSG00000123091.4	RNF11	protein_coding	ring finger protein 11 [Source:HGNC Symbol;Acc:HGNC:10056]	chr1	+	1.61014	1.44061e-115	2.92416e-113	522.151	6.90259	1.58874	1.53791	1.70658	1270	1323	1576	4128	4168	3677	5.7764	5.87304	6.00127	7.47231	7.42148	7.59016	18.2772	19.6929	21.3654	53.8693	52.4136	59.4964
ENSG00000171310.10	CHST11	protein_coding	carbohydrate (chondroitin 4) sulfotransferase 11 [Source:HGNC Symbol;Acc:HGNC:17422]	chr12	+	1.97146	2.60273e-115	5.23273e-113	520.97	6.20582	2.01923	1.99241	1.92484	599	672	850	2816	2891	2165	4.69478	4.89785	5.11222	6.92084	6.89402	6.82645	4.14559	4.81032	5.54151	17.6721	17.4831	16.8465
ENSG00000196083.9	IL1RAP	protein_coding	interleukin 1 receptor accessory protein [Source:HGNC Symbol;Acc:HGNC:5995]	chr3	+	2.2506	2.55854e-114	5.09535e-112	516.408	5.98767	2.19925	2.24541	2.34212	462	443	657	2339	2526	2120	4.32156	4.29888	4.74172	6.6533	6.69946	6.79617	1.79596	1.78117	2.40586	8.24483	8.58025	9.26581
ENSG00000144867.11	SRPRB	protein_coding	signal recognition particle receptor, B subunit [Source:HGNC Symbol;Acc:HGNC:24085]	chr3	+	1.52978	3.6814e-114	7.26303e-112	515.682	5.76464	1.5682	1.5504	1.4576	656	625	692	1935	1999	1471	4.8255	4.79356	4.81636	6.38	6.36221	6.26941	7.05124	6.94844	7.00676	18.8599	18.7753	17.7773
ENSG00000100345.20	MYH9	protein_coding	myosin, heavy chain 9, non-muscle [Source:HGNC Symbol;Acc:HGNC:7579]	chr22	-	-1.8255	4.14693e-114	8.10572e-112	515.444	7.17065	-1.66645	-1.79577	-2.03771	5491	4958	5348	1641	1569	1041	7.88687	7.77741	7.76261	6.14252	6.01319	5.77125	27.5378	25.7176	25.265	7.46248	6.87563	5.86977
ENSG00000141682.11	PMAIP1	protein_coding	phorbol-12-myristate-13-acetate-induced protein 1 [Source:HGNC Symbol;Acc:HGNC:9108]	chr18	+	4.47088	8.50893e-114	1.64792e-111	514.009	4.27439	4.59619	4.50826	4.66698	20	28	71	871	857	751	-0.0750582	0.40714	1.57015	5.23027	5.14234	5.30106	0.40206	0.582189	1.34452	15.8772	15.054	16.9743
ENSG00000129946.10	SHC2	protein_coding	SHC (Src homology 2 domain containing) transforming protein 2 [Source:HGNC Symbol;Acc:HGNC:29869]	chr19	-	1.61388	9.6176e-114	1.84571e-111	513.765	6.95248	1.63341	1.69686	1.50762	1297	1465	1538	4400	4809	3310	5.8067	6.01992	5.96611	7.56432	7.62777	7.43853	14.1066	16.4803	15.7576	43.3942	45.7034	40.4765
ENSG00000174456.13	C12orf76	protein_coding	chromosome 12 open reading frame 76 [Source:HGNC Symbol;Acc:HGNC:33790]	chr12	-	1.85453	1.66313e-112	3.16294e-110	508.076	5.70469	1.79947	1.85134	1.92318	462	516	619	1828	1982	1635	4.32156	4.51804	4.65606	6.29803	6.3499	6.42174	2.94352	3.40033	3.71506	10.5608	11.0342	11.7121
ENSG00000147488.11	ST18	protein_coding	suppression of tumorigenicity 18, zinc finger [Source:HGNC Symbol;Acc:HGNC:18695]	chr8	-	-2.00988	5.36088e-112	1.01043e-109	505.739	5.14908	-1.94978	-1.89219	-2.2	1410	1238	1328	338	368	233	5.92704	5.77739	5.75463	3.86991	3.92749	3.61968	4.40063	3.99634	3.90431	0.956553	1.00359	0.817607
ENSG00000198822.10	GRM3	protein_coding	glutamate receptor, metabotropic 3 [Source:HGNC Symbol;Acc:HGNC:4595]	chr7	+	-1.76167	1.62986e-111	3.04481e-109	503.52	5.07886	-1.78526	-1.73104	-1.74884	1249	1110	1295	348	378	293	5.75239	5.6202	5.71838	3.91173	3.96595	3.94815	12.5431	11.5295	12.2507	3.16897	3.317	3.30828
ENSG00000102468.10	HTR2A	protein_coding	5-hydroxytryptamine (serotonin) receptor 2A, G protein-coupled [Source:HGNC Symbol;Acc:HGNC:5293]	chr13	-	1.79663	4.53209e-110	8.39231e-108	496.882	5.83225	1.85116	1.85679	1.67082	538	620	638	2140	2247	1550	4.54038	4.78201	4.69953	6.52514	6.53076	6.34479	4.29808	5.12306	4.80135	15.5025	15.6858	13.9225
ENSG00000135549.14	PKIB	protein_coding	protein kinase (cAMP-dependent, catalytic) inhibitor beta [Source:HGNC Symbol;Acc:HGNC:9018]	chr6	+	1.48269	4.38617e-109	8.05147e-107	492.352	5.86566	1.46131	1.50571	1.47911	676	693	800	1971	2126	1638	4.86869	4.94211	5.02499	6.40657	6.45098	6.42438	8.84988	9.3836	9.86576	23.3977	24.3201	24.11
ENSG00000145425.9	RPS3A	protein_coding	ribosomal protein S3A [Source:HGNC Symbol;Acc:HGNC:10421]	chr4	+	1.28133	2.00309e-108	3.64528e-106	489.32	8.35901	1.25573	1.29977	1.29294	4126	4462	4907	10621	11453	8946	7.47472	7.6254	7.63851	8.83528	8.87931	8.87248	79.1892	88.5751	88.7161	184.841	192.073	193.045
ENSG00000179456.10	ZBTB18	protein_coding	zinc finger and BTB domain containing 18 [Source:HGNC Symbol;Acc:HGNC:13030]	chr1	+	-1.90725	4.73428e-108	8.54193e-106	487.604	6.14292	-1.88881	-1.94304	-1.8584	2834	2184	2824	693	698	581	6.93314	6.59535	6.84187	4.90131	4.84708	4.93172	32.5991	25.9839	30.5999	7.22828	7.01572	7.51405
ENSG00000100938.17	GMPR2	protein_coding	guanosine monophosphate reductase 2 [Source:HGNC Symbol;Acc:HGNC:4377]	chr14	+	1.67969	8.08108e-108	1.44569e-105	486.536	5.37961	1.68424	1.64174	1.71432	422	449	528	1483	1506	1243	4.19151	4.3182	4.42752	5.99665	5.95415	6.02674	5.20894	5.73229	6.13932	16.5987	16.2432	17.2504
ENSG00000117640.17	MTFR1L	protein_coding	mitochondrial fission regulator 1-like [Source:HGNC Symbol;Acc:HGNC:28836]	chr1	+	1.29666	1.04855e-107	1.86008e-105	486.016	6.28798	1.28507	1.3017	1.29862	1038	1035	1114	2567	2716	2127	5.4859	5.51946	5.50157	6.78738	6.80401	6.80092	8.01745	8.26846	8.10539	17.9788	18.3307	18.4714
ENSG00000105778.18	AVL9	protein_coding	AVL9 homolog (S. cerevisiase) [Source:HGNC Symbol;Acc:HGNC:28994]	chr7	+	1.3962	8.73639e-107	1.53688e-104	481.785	6.61684	1.36781	1.32642	1.48812	1275	1220	1314	3249	3302	2899	5.78206	5.75629	5.73936	7.12705	7.08566	7.24736	3.88195	3.84189	3.76864	8.96986	8.78473	9.92385
ENSG00000158828.7	PINK1	protein_coding	PTEN induced putative kinase 1 [Source:HGNC Symbol;Acc:HGNC:14581]	chr1	+	1.61554	1.48274e-106	2.58683e-104	480.729	7.7549	1.68637	1.64613	1.52068	2188	2540	2768	7937	8073	5808	6.56022	6.81303	6.813	8.41512	8.37488	8.24943	20.3282	24.4079	24.2252	66.8658	65.5387	60.6695
ENSG00000066135.12	KDM4A	protein_coding	lysine (K)-specific demethylase 4A [Source:HGNC Symbol;Acc:HGNC:22978]	chr1	+	1.30975	1.73187e-106	2.99671e-104	480.419	6.51819	1.34193	1.26043	1.3228	1199	1229	1285	3111	3075	2520	5.69354	5.76688	5.70722	7.06448	6.98298	7.04535	10.4159	11.0427	10.5156	24.5062	23.3419	24.6134
ENSG00000187398.11	LUZP2	protein_coding	leucine zipper protein 2 [Source:HGNC Symbol;Acc:HGNC:23206]	chr11	+	2.02882	8.47087e-106	1.45382e-103	477.251	5.05166	2.09369	2.0982	1.86953	276	300	346	1301	1365	914	3.58259	3.73959	3.82084	5.80803	5.81254	5.58387	1.40105	1.57512	1.65452	5.98852	6.05466	5.21656
ENSG00000147604.13	RPL7	protein_coding	ribosomal protein L7 [Source:HGNC Symbol;Acc:HGNC:10363]	chr8	-	1.197	1.38635e-105	2.36014e-103	476.268	8.27499	1.14517	1.20253	1.24306	4187	4327	4748	9678	10533	8502	7.49589	7.5811	7.59101	8.70117	8.75853	8.79906	64.7136	69.1712	69.1279	135.636	142.251	147.743
ENSG00000204371.11	EHMT2	protein_coding	euchromatic histone-lysine N-methyltransferase 2 [Source:HGNC Symbol;Acc:HGNC:14129]	chr6	-	1.3859	1.8015e-105	3.04238e-103	475.745	6.30889	1.39874	1.38915	1.36753	981	1062	1048	2694	2799	2164	5.40458	5.55654	5.41363	6.85699	6.8474	6.82579	6.04699	6.7708	6.08529	15.0579	15.0759	14.9975
ENSG00000164305.18	CASP3	protein_coding	caspase 3, apoptosis-related cysteine peptidase [Source:HGNC Symbol;Acc:HGNC:1504]	chr4	-	1.55204	2.4093e-105	4.03654e-103	475.165	6.50541	1.49455	1.55002	1.61905	1047	967	1251	3025	3288	2707	5.49833	5.42161	5.6686	7.02406	7.07954	7.14856	16.2269	15.5011	18.264	42.512	44.528	47.1705
ENSG00000126950.7	TMEM35A	protein_coding	transmembrane protein 35 [Source:HGNC Symbol;Acc:HGNC:25864]	chrX	+	1.15293	1.20394e-104	2.00119e-102	471.954	7.88394	1.19766	1.10987	1.14927	3455	3250	3624	7821	7697	6208	7.2188	7.16839	7.20147	8.39388	8.30609	8.34549	60.3787	58.7442	59.6587	123.935	117.535	121.978
ENSG00000072274.12	TFRC	protein_coding	transferrin receptor [Source:HGNC Symbol;Acc:HGNC:11763]	chr3	-	-1.71647	5.12919e-104	8.45916e-102	469.061	6.6696	-1.70469	-1.68088	-1.74336	4085	3329	3544	1105	1175	883	7.46032	7.20302	7.16929	5.57285	5.59666	5.53418	23.2712	19.6149	19.0182	5.70801	5.84892	5.65561
ENSG00000233670.6	PIRT	protein_coding	phosphoinositide-interacting regulator of transient receptor potential channels [Source:HGNC Symbol;Acc:HGNC:37239]	chr17	-	1.88149	1.36267e-102	2.22992e-100	462.516	4.50681	1.85581	1.92933	1.82706	224	223	238	824	907	663	3.28386	3.31493	3.28507	5.15043	5.22395	5.12168	2.64156	2.71996	2.64387	8.81123	9.34613	8.79061
ENSG00000267034.1	RP11-384O8.1	lincRNA		chr2	-	3.90902	3.81939e-102	6.20209e-100	460.459	3.65898	3.70022	3.9271	4.11934	21	39	52	476	583	523	-0.0110159	0.85808	1.1363	4.36134	4.58822	4.78046	0.668225	1.28355	1.55868	13.7343	16.21	18.711
ENSG00000205189.11	ZBTB10	protein_coding	zinc finger and BTB domain containing 10 [Source:HGNC Symbol;Acc:HGNC:30953]	chr8	+	1.31885	6.90991e-102	1.1135e-99	459.276	6.77481	1.24418	1.30519	1.40159	1472	1409	1536	3457	3772	3165	5.98904	5.96377	5.96423	7.21652	7.27754	7.37394	6.47388	6.40934	6.36353	13.7865	14.4957	15.6503
ENSG00000164171.10	ITGA2	protein_coding	integrin, alpha 2 (CD49B, alpha 2 subunit of VLA-2 receptor) [Source:HGNC Symbol;Acc:HGNC:6137]	chr5	+	-2.54289	3.40874e-101	5.45141e-99	456.091	4.29652	-2.59925	-2.34814	-2.65001	868	703	762	125	156	99	5.22841	4.96272	4.95497	2.44945	2.70056	2.39869	4.93039	4.13012	4.07724	0.643825	0.774279	0.63225
ENSG00000060138.12	YBX3	protein_coding	Y box binding protein 3 [Source:HGNC Symbol;Acc:HGNC:2428]	chr12	-	-1.85001	1.98595e-100	3.15214e-98	452.574	4.99471	-1.80885	-1.76758	-1.96923	1224	1046	1223	327	352	240	5.72326	5.53468	5.636	3.82247	3.86374	3.66209	6.38728	5.64562	6.01189	1.54732	1.60505	1.40812
ENSG00000133019.11	CHRM3	protein_coding	cholinergic receptor, muscarinic 3 [Source:HGNC Symbol;Acc:HGNC:1952]	chr1	+	1.50654	3.60005e-100	5.67142e-98	451.387	5.72288	1.5626	1.47797	1.47555	598	624	719	1892	1866	1462	4.69238	4.79126	4.87141	6.34762	6.26299	6.26056	2.20774	2.38274	2.50049	6.33381	6.01964	6.06858
ENSG00000168546.10	GFRA2	protein_coding	GDNF family receptor alpha 2 [Source:HGNC Symbol;Acc:HGNC:4244]	chr8	-	2.48203	3.9291e-100	6.14395e-98	451.212	4.73509	2.57405	2.5235	2.35464	153	224	193	1118	1129	788	2.7399	3.32133	2.98573	5.5897	5.53915	5.37029	1.20264	1.82112	1.42907	7.96863	7.75445	6.96409
ENSG00000172575.11	RASGRP1	protein_coding	RAS guanyl releasing protein 1 (calcium and DAG-regulated) [Source:HGNC Symbol;Acc:HGNC:9878]	chr15	-	1.40622	4.09332e-100	6.35367e-98	451.131	6.90051	1.46054	1.43487	1.32256	1445	1438	1738	4188	4303	3124	5.96236	5.99312	6.14225	7.49312	7.46745	7.35514	10.6485	10.9604	12.0648	27.985	27.708	25.8836
ENSG00000154144.12	TBRG1	protein_coding	transforming growth factor beta regulator 1 [Source:HGNC Symbol;Acc:HGNC:29551]	chr11	+	1.43051	7.23427e-100	1.11471e-97	449.994	6.39262	1.45808	1.34599	1.48559	987	1076	1143	2908	2814	2433	5.41336	5.5754	5.53857	6.96719	6.85511	6.9947	6.69173	7.54534	7.2999	17.8777	16.6708	18.5462
ENSG00000079931.14	MOXD1	protein_coding	monooxygenase, DBH-like 1 [Source:HGNC Symbol;Acc:HGNC:21063]	chr6	-	-1.63659	1.12695e-99	1.72391e-97	449.11	8.17064	-1.50025	-1.67269	-1.73449	11097	8993	10617	3570	3313	2491	8.90163	8.63619	8.75163	7.2629	7.09046	7.02866	94.198	78.9562	84.8961	27.479	24.5736	23.774
ENSG00000115641.18	FHL2	protein_coding	four and a half LIM domains 2 [Source:HGNC Symbol;Acc:HGNC:3703]	chr2	-	-2.87027	3.11778e-99	4.73499e-97	447.079	3.72894	-2.73501	-2.83456	-2.94823	580	456	581	78	76	55	4.64844	4.34043	4.56498	1.78293	1.68339	1.56972	3.93291	3.19814	3.71118	0.479598	0.45031	0.419316
ENSG00000225465.8	RFPL1S	antisense	RFPL1 antisense RNA 1 [Source:HGNC Symbol;Acc:HGNC:9978]	chr22	-	1.71396	3.47705e-99	5.24289e-97	446.861	5.90835	1.70399	1.62909	1.81139	583	698	698	2127	2112	1881	4.65585	4.95246	4.82878	6.51635	6.44146	6.62375	4.17705	5.17252	4.71093	13.8186	13.2223	15.1524
ENSG00000122642.10	FKBP9	protein_coding	FK506 binding protein 9, 63 kDa [Source:HGNC Symbol;Acc:HGNC:3725]	chr7	+	1.48367	4.88753e-99	7.31743e-97	446.182	5.66133	1.47292	1.49106	1.48495	573	640	667	1724	1826	1427	4.63098	4.82767	4.76345	6.21362	6.23176	6.22564	4.97969	5.75271	5.46038	13.5857	13.8663	13.9432
ENSG00000147677.10	EIF3H	protein_coding	eukaryotic translation initiation factor 3, subunit H [Source:HGNC Symbol;Acc:HGNC:3273]	chr8	-	1.6911	5.67952e-99	8.44329e-97	445.882	5.44697	1.62903	1.68971	1.75897	442	453	563	1485	1620	1334	4.258	4.33094	4.51975	5.99859	6.05928	6.12854	3.08659	3.2719	3.70352	9.40329	9.88515	10.4738
ENSG00000153993.13	SEMA3D	protein_coding	sema domain, immunoglobulin domain (Ig), short basic domain, secreted, (semaphorin) 3D [Source:HGNC Symbol;Acc:HGNC:10726]	chr7	-	-1.40769	6.25128e-99	9.22829e-97	445.691	7.16034	-1.28048	-1.5285	-1.42028	4868	4539	5215	1984	1747	1478	7.7132	7.65008	7.72629	6.41604	6.16803	6.27625	27.1297	26.1638	27.3778	10.0261	8.50745	9.26109
ENSG00000105568.17	PPP2R1A	protein_coding	protein phosphatase 2, regulatory subunit A, alpha [Source:HGNC Symbol;Acc:HGNC:9302]	chr19	+	1.46207	6.39523e-99	9.37523e-97	445.645	8.2676	1.49438	1.53117	1.36365	3447	3873	4254	10736	11519	8049	7.21546	7.42126	7.43258	8.85081	8.8876	8.72008	20.8248	24.201	24.2096	58.8138	60.8088	54.6732
ENSG00000152377.13	SPOCK1	protein_coding	sparc/osteonectin, cwcv and kazal-like domains proteoglycan (testican) 1 [Source:HGNC Symbol;Acc:HGNC:11251]	chr5	-	-1.19346	1.95185e-98	2.84163e-96	443.419	7.45066	-1.12999	-1.26681	-1.18363	5535	5530	6065	2582	2456	2042	7.89838	7.93487	7.94405	6.79578	6.65895	6.74213	39.9692	41.3027	41.2561	16.9068	15.497	16.5789
ENSG00000104687.12	GSR	protein_coding	glutathione reductase [Source:HGNC Symbol;Acc:HGNC:4623]	chr8	-	1.35469	3.03624e-98	4.39008e-96	442.537	6.08254	1.29579	1.41577	1.34376	869	877	940	2180	2478	1850	5.23006	5.28097	5.25707	6.55183	6.67181	6.5998	12.0619	12.5904	12.2906	27.4377	30.0544	28.8708
ENSG00000166224.16	SGPL1	protein_coding	sphingosine-1-phosphate lyase 1 [Source:HGNC Symbol;Acc:HGNC:10817]	chr10	+	-1.52417	2.19388e-97	3.15053e-95	438.59	6.3035	-1.58661	-1.56002	-1.41351	2922	2581	2721	902	961	835	6.97723	6.83611	6.78831	5.2806	5.30719	5.4537	17.5375	16.0222	15.3839	4.90898	5.03991	5.63465
ENSG00000181195.10	PENK	protein_coding	proenkephalin [Source:HGNC Symbol;Acc:HGNC:8831]	chr8	-	4.4128	2.34464e-97	3.34428e-95	438.458	8.52053	4.50785	4.60724	4.33229	454	806	1074	16562	18558	12037	4.29647	5.15946	5.44892	9.47614	9.57553	9.30058	5.90399	10.841	13.1566	195.299	210.879	175.995
ENSG00000166250.11	CLMP	protein_coding	CXADR-like membrane protein [Source:HGNC Symbol;Acc:HGNC:24039]	chr11	-	2.13064	2.66676e-97	3.77821e-95	438.201	5.2064	2.06506	2.13553	2.21465	260	364	345	1332	1463	1213	3.49708	4.0169	3.81669	5.84195	5.91242	5.99154	2.29191	3.31872	2.86479	10.6469	11.2688	12.022
ENSG00000184347.14	SLIT3	protein_coding	slit guidance ligand 3 [Source:HGNC Symbol;Acc:HGNC:11087]	chr5	-	1.24048	1.32282e-96	1.86164e-94	435.005	7.85737	1.18514	1.30279	1.2331	3071	3314	3326	7292	8275	6188	7.04893	7.19651	7.07775	8.29287	8.41052	8.34083	9.67605	10.7998	9.87166	20.8335	22.7823	21.921
ENSG00000117016.9	RIMS3	protein_coding	regulating synaptic membrane exocytosis 3 [Source:HGNC Symbol;Acc:HGNC:21292]	chr1	-	-1.20959	1.48196e-96	2.0718e-94	434.779	8.42412	-1.10881	-1.2477	-1.27753	11367	10784	11606	5167	4908	3773	8.93631	8.89816	8.8801	7.79605	7.65715	7.62732	70.5903	69.2667	67.894	29.0961	26.6327	26.3438
ENSG00000150093.18	ITGB1	protein_coding	integrin, beta 1 (fibronectin receptor, beta polypeptide, antigen CD29 includes MDF2, MSK12) [Source:HGNC Symbol;Acc:HGNC:6153]	chr10	-	1.11983	2.05479e-96	2.85372e-94	434.126	8.06301	1.16122	1.09136	1.10645	4058	3700	4120	8768	8737	6929	7.45076	7.35537	7.38643	8.55874	8.48888	8.50397	30.3322	28.6048	29.0094	59.4276	57.0644	58.231
ENSG00000166710.17	B2M	protein_coding	beta-2-microglobulin [Source:HGNC Symbol;Acc:HGNC:914]	chr15	+	1.74025	7.16374e-96	9.88408e-94	431.635	5.25039	1.7387	1.66236	1.82271	385	374	481	1363	1352	1186	4.05979	4.0558	4.29359	5.87509	5.79876	5.95911	2.84088	2.85436	3.34339	9.11977	8.71726	9.83941
ENSG00000107758.15	PPP3CB	protein_coding	protein phosphatase 3, catalytic subunit, beta isozyme [Source:HGNC Symbol;Acc:HGNC:9315]	chr10	-	1.53977	1.71396e-95	2.34947e-93	429.894	6.12424	1.51114	1.52475	1.59379	748	804	970	2364	2496	2055	5.01429	5.15589	5.30229	6.66863	6.68224	6.75128	6.59752	7.33467	8.05936	18.907	19.2369	20.379
ENSG00000156471.12	PTDSS1	protein_coding	phosphatidylserine synthase 1 [Source:HGNC Symbol;Acc:HGNC:9587]	chr8	+	-1.13816	3.36636e-95	4.58477e-93	428.547	8.2943	-1.13203	-1.13594	-1.14195	10250	9207	10969	4573	4770	3728	8.78711	8.67011	8.79867	7.61994	7.61602	7.61002	73.1587	67.9682	73.7495	29.5965	29.749	29.9165
ENSG00000084754.10	HADHA	protein_coding	hydroxyacyl-CoA dehydrogenase/3-ketoacyl-CoA thiolase/enoyl-CoA hydratase (trifunctional protein), alpha subunit [Source:HGNC Symbol;Acc:HGNC:4801]	chr2	-	1.44171	8.73381e-95	1.18186e-92	426.645	6.75577	1.34657	1.44682	1.5301	1257	1407	1434	3440	3857	3207	5.76158	5.96172	5.86524	7.20942	7.30967	7.39295	14.8195	17.1569	15.9257	36.7751	39.7338	42.5099
ENSG00000087095.12	NLK	protein_coding	nemo-like kinase [Source:HGNC Symbol;Acc:HGNC:29858]	chr17	+	1.46629	1.22562e-94	1.64795e-92	425.968	6.46654	1.42739	1.42744	1.54961	1006	1052	1261	2938	3073	2625	5.44081	5.54292	5.68006	6.98199	6.98204	7.10421	8.54437	9.24152	10.089	22.6272	22.8064	25.0671
ENSG00000102317.17	RBM3	protein_coding	RNA binding motif (RNP1, RRM) protein 3 [Source:HGNC Symbol;Acc:HGNC:9900]	chrX	+	1.4476	3.37557e-94	4.51002e-92	423.947	6.24675	1.43627	1.50777	1.40171	910	870	1098	2563	2817	2054	5.29642	5.26944	5.48074	6.78513	6.85664	6.75058	10.9586	10.8362	12.4556	27.9871	29.6422	27.8103
ENSG00000116747.12	TROVE2	protein_coding	TROVE domain family, member 2 [Source:HGNC Symbol;Acc:HGNC:11313]	chr1	+	1.29044	9.27433e-94	1.23133e-91	421.93	7.24671	1.26169	1.26126	1.35248	2155	1844	2219	4912	5136	4294	6.53832	6.35146	6.49434	7.72306	7.72263	7.81385	10.6377	9.41472	10.3183	21.9865	22.1533	23.8317
ENSG00000097021.19	ACOT7	protein_coding	acyl-CoA thioesterase 7 [Source:HGNC Symbol;Acc:HGNC:24157]	chr1	-	1.86738	1.55053e-93	2.04573e-91	420.905	6.876	1.93452	1.96004	1.71337	1007	1274	1280	4475	4764	3151	5.44224	5.81868	5.7016	7.5887	7.61421	7.36755	10.9711	14.356	13.1365	44.2088	45.3526	38.5976
ENSG00000138107.12	ACTR1A	protein_coding	ARP1 actin-related protein 1 homolog A, centractin alpha (yeast) [Source:HGNC Symbol;Acc:HGNC:167]	chr10	-	1.17196	1.59618e-93	2.09287e-91	420.847	8.13512	1.22057	1.19681	1.0955	3843	4003	4335	9368	9638	7051	7.37226	7.46887	7.45978	8.65421	8.63044	8.52914	37.1007	39.9708	39.4231	82.0077	81.3036	76.534
ENSG00000162631.18	NTNG1	protein_coding	netrin G1 [Source:HGNC Symbol;Acc:HGNC:23319]	chr1	+	-1.38758	1.72004e-93	2.24137e-91	420.698	5.92923	-1.32491	-1.47321	-1.35796	2004	2062	2118	814	768	653	6.43361	6.5125	6.4272	5.13286	4.98456	5.09981	9.85336	10.4863	9.80985	3.62917	3.29959	3.60988
ENSG00000148484.17	RSU1	protein_coding	Ras suppressor protein 1 [Source:HGNC Symbol;Acc:HGNC:10464]	chr10	-	-1.33591	1.79093e-93	2.31942e-91	420.617	6.51975	-1.27168	-1.3148	-1.42277	3190	2831	3220	1261	1280	932	7.10374	6.96939	7.03106	5.76305	5.71993	5.61196	34.1988	31.391	32.5182	12.2583	11.9906	11.2338
ENSG00000039560.13	RAI14	protein_coding	retinoic acid induced 14 [Source:HGNC Symbol;Acc:HGNC:14873]	chr5	+	1.53556	3.35423e-93	4.31755e-91	419.365	6.83854	1.55623	1.53865	1.53045	1423	1151	1575	4001	4134	3226	5.94026	5.67244	6.00036	7.42725	7.40967	7.40146	8.31737	6.95828	8.67184	21.2054	21.1136	21.2001
ENSG00000007168.12	PAFAH1B1	protein_coding	platelet-activating factor acetylhydrolase 1b, regulatory subunit 1 (45kDa) [Source:HGNC Symbol;Acc:HGNC:8574]	chr17	+	1.06083	4.39922e-93	5.62833e-91	418.824	9.58044	1.05811	1.02696	1.09853	11527	10799	12666	24019	24585	20276	8.95647	8.90016	9.00617	10.0124	9.98122	10.0528	63.7271	61.75	65.9625	120.409	118.765	126.032
ENSG00000073050.11	XRCC1	protein_coding	X-ray repair complementing defective repair in Chinese hamster cells 1 [Source:HGNC Symbol;Acc:HGNC:12828]	chr19	-	2.04037	4.71058e-93	5.99039e-91	418.688	4.76593	2.02526	2.06528	2.0384	218	289	243	1008	1084	835	3.24505	3.68606	3.3148	5.44056	5.48059	5.4537	2.83168	3.88267	2.97333	11.8726	12.3035	12.1946
ENSG00000080031.9	PTPRH	protein_coding	protein tyrosine phosphatase, receptor type, H [Source:HGNC Symbol;Acc:HGNC:9672]	chr19	-	1.37173	4.93467e-93	6.23778e-91	418.595	5.75998	1.41332	1.36847	1.3264	671	690	770	1875	1901	1449	4.85801	4.93587	4.96999	6.33461	6.28976	6.24769	6.94018	7.38147	7.5022	17.5851	17.1807	16.8503
ENSG00000146731.10	CCT6A	protein_coding	chaperonin containing TCP1, subunit 6A (zeta 1) [Source:HGNC Symbol;Acc:HGNC:1620]	chr7	+	1.05165	1.10251e-92	1.38535e-90	416.991	7.78421	1.06019	1.01847	1.07503	3313	3246	3551	6961	7073	5773	7.15829	7.16662	7.17213	8.22587	8.18415	8.24071	38.1578	38.6684	38.5268	72.6992	71.1831	74.7577
ENSG00000113384.13	GOLPH3	protein_coding	golgi phosphoprotein 3 (coat-protein) [Source:HGNC Symbol;Acc:HGNC:15452]	chr5	-	1.42113	1.85592e-92	2.31825e-90	415.952	6.53561	1.3818	1.40454	1.48507	1138	1062	1364	3054	3245	2693	5.61834	5.55654	5.79315	7.03781	7.06056	7.14108	18.3593	17.7208	20.7289	44.6764	45.7445	48.8474
ENSG00000144021.2	CIAO1	protein_coding	cytosolic iron-sulfur assembly component 1 [Source:HGNC Symbol;Acc:HGNC:14280]	chr2	+	1.38981	5.71735e-92	7.09961e-90	413.707	6.25231	1.35407	1.38078	1.4357	942	1038	985	2505	2669	2176	5.34618	5.52363	5.32438	6.75214	6.77884	6.83376	10.4997	11.9665	10.3422	25.318	25.9947	27.2694
ENSG00000015592.16	STMN4	protein_coding	stathmin-like 4 [Source:HGNC Symbol;Acc:HGNC:16078]	chr8	-	1.2519	2.51325e-91	3.10261e-89	410.753	8.13823	1.1818	1.26575	1.31011	3624	4012	4100	8785	9739	7882	7.28766	7.47211	7.37941	8.56153	8.64548	8.68984	49.4314	56.6006	52.6803	108.656	116.075	120.877
ENSG00000183049.12	CAMK1D	protein_coding	calcium/calmodulin-dependent protein kinase ID [Source:HGNC Symbol;Acc:HGNC:19341]	chr10	+	1.75549	7.94533e-91	9.75151e-89	408.456	5.38506	1.77867	1.68919	1.80929	380	474	494	1523	1497	1277	4.04103	4.39604	4.3319	6.035	5.94552	6.06562	1.94858	2.51396	2.38622	7.08159	6.70761	7.36237
ENSG00000171914.16	TLN2	protein_coding	talin 2 [Source:HGNC Symbol;Acc:HGNC:15447]	chr15	+	1.2182	1.02652e-90	1.25259e-88	407.945	8.03962	1.2822	1.20547	1.16837	3420	3675	4059	8942	8868	6783	7.20412	7.34559	7.36492	8.58708	8.51035	8.47325	9.47999	10.5362	10.5986	22.4757	21.4792	21.1396
ENSG00000198804.2	MT-CO1	protein_coding	mitochondrially encoded cytochrome c oxidase I [Source:HGNC Symbol;Acc:HGNC:7419]	chrM	+	1.3142	1.4273e-90	1.73163e-88	407.288	10.6575	1.25503	1.24024	1.44226	20301	21190	23837	51389	53200	48028	9.77289	9.87252	9.91829	11.1096	11.0948	11.2968	591.522	638.602	654.267	1357.75	1354.49	1573.4
ENSG00000011376.9	LARS2	protein_coding	leucyl-tRNA synthetase 2, mitochondrial [Source:HGNC Symbol;Acc:HGNC:17095]	chr3	+	1.6255	2.10741e-90	2.54214e-88	406.51	5.10629	1.63402	1.65981	1.58034	357	380	454	1219	1298	964	3.95145	4.07864	4.21063	5.71426	5.74005	5.66057	2.97424	3.27444	3.56298	9.20889	9.44917	9.02977
ENSG00000169282.17	KCNAB1	protein_coding	potassium channel, voltage gated subfamily A regulatory beta subunit 1 [Source:HGNC Symbol;Acc:HGNC:6228]	chr3	+	2.28728	4.6286e-90	5.55169e-88	404.941	5.62861	2.47011	2.30245	2.08088	327	389	473	2161	2012	1354	3.82556	4.11223	4.2695	6.53921	6.37155	6.14998	2.14422	2.63825	2.92167	12.8491	11.5282	9.98232
ENSG00000166033.11	HTRA1	protein_coding	HtrA serine peptidase 1 [Source:HGNC Symbol;Acc:HGNC:9476]	chr10	+	2.71592	6.43893e-90	7.67943e-88	404.282	3.73914	2.60431	2.80991	2.70548	64	98	87	503	607	443	1.50855	2.14483	1.85551	4.44061	4.64621	4.54178	1.35638	2.14819	1.73688	9.66643	11.2409	10.556
ENSG00000122406.12	RPL5	protein_coding	ribosomal protein L5 [Source:HGNC Symbol;Acc:HGNC:10360]	chr1	+	1.09878	8.79163e-90	1.04265e-87	403.661	8.50213	1.0256	1.11265	1.15545	5225	5284	5756	10930	12143	9817	7.81526	7.86924	7.86864	8.87664	8.9637	9.0065	81.2319	84.9666	84.2967	154.084	164.96	171.598
ENSG00000165169.10	DYNLT3	protein_coding	dynein, light chain, Tctex-type 3 [Source:HGNC Symbol;Acc:HGNC:11694]	chrX	-	1.34836	9.03969e-90	1.06608e-87	403.605	6.39816	1.40149	1.32488	1.32259	1101	997	1261	2921	2897	2270	5.57074	5.4656	5.68006	6.97362	6.89701	6.89472	15.5267	14.5423	16.7516	37.3525	35.6987	35.9924
ENSG00000134265.12	NAPG	protein_coding	N-ethylmaleimide-sensitive factor attachment protein, gamma [Source:HGNC Symbol;Acc:HGNC:7642]	chr18	+	1.06489	2.66738e-89	3.12824e-87	401.446	7.19713	1.07029	1.07177	1.05011	2195	2163	2330	4639	4857	3755	6.56482	6.58143	6.56469	7.6406	7.64209	7.62043	17.6552	17.9945	17.654	33.8343	34.1363	33.9578
ENSG00000184307.14	ZDHHC23	protein_coding	zinc finger, DHHC-type containing 23 [Source:HGNC Symbol;Acc:HGNC:28654]	chr3	+	-2.11258	2.78679e-89	3.25023e-87	401.359	4.03451	-2.27063	-1.94832	-2.09629	614	588	649	125	164	116	4.73034	4.70581	4.72411	2.44945	2.77177	2.6238	3.86482	3.82811	3.84818	0.713457	0.902021	0.820941
ENSG00000070495.14	JMJD6	protein_coding	jumonji domain containing 6 [Source:HGNC Symbol;Acc:HGNC:19355]	chr17	-	-1.39138	3.14555e-89	3.6485e-87	401.117	5.90817	-1.34433	-1.33802	-1.49616	2101	1891	2113	792	832	585	6.50174	6.38773	6.42379	5.09343	5.09973	4.94159	15.8148	14.7222	14.9825	5.40577	5.47231	4.9509
ENSG00000172461.10	FUT9	protein_coding	fucosyltransferase 9 (alpha (1,3) fucosyltransferase) [Source:HGNC Symbol;Acc:HGNC:4020]	chr6	+	1.69121	3.69631e-89	4.26389e-87	400.795	4.92627	1.79075	1.64328	1.61676	332	317	366	1163	1098	846	3.84732	3.8186	3.90142	5.64653	5.49906	5.47255	1.08731	1.07379	1.12914	3.45375	3.14217	3.11514
ENSG00000101782.14	RIOK3	protein_coding	RIO kinase 3 [Source:HGNC Symbol;Acc:HGNC:11451]	chr18	+	1.23607	4.03775e-89	4.63244e-87	400.619	6.89644	1.24219	1.25406	1.21651	1604	1525	1884	3904	4117	3148	6.11277	6.07775	6.25848	7.39186	7.40373	7.36617	13.5466	13.3211	14.9885	29.8973	30.3822	29.8919
ENSG00000243701.5	DUBR	lincRNA	DPPA2 upstream binding RNA [Source:HGNC Symbol;Acc:HGNC:48569]	chr3	+	-1.46411	7.78194e-89	8.87983e-87	399.31	6.71645	-1.32072	-1.54152	-1.53396	3813	3299	3740	1431	1284	1013	7.36096	7.18997	7.2469	5.94523	5.72443	5.73198	40.732	36.4499	37.6348	13.8613	11.9852	12.1666
ENSG00000159164.9	SV2A	protein_coding	synaptic vesicle glycoprotein 2A [Source:HGNC Symbol;Acc:HGNC:20566]	chr1	-	-1.21447	8.34338e-89	9.46928e-87	399.171	8.14141	-1.10041	-1.24415	-1.30673	9346	8838	9594	4276	4048	3042	8.65393	8.61112	8.60549	7.5231	7.37936	7.31678	87.0475	85.1393	84.1744	36.1131	32.9445	31.8553
ENSG00000071073.12	MGAT4A	protein_coding	mannosyl (alpha-1,3-)-glycoprotein beta-1,4-N-acetylglucosaminyltransferase, isozyme A [Source:HGNC Symbol;Acc:HGNC:7047]	chr2	-	1.19942	4.39695e-88	4.96361e-86	395.856	7.729	1.15429	1.14933	1.29266	2934	2830	3316	6663	6945	6020	6.98314	6.96888	7.07341	8.16277	8.15781	8.30114	13.689	13.6566	14.5739	28.1889	28.3136	31.5792
ENSG00000099622.13	CIRBP	protein_coding	cold inducible RNA binding protein [Source:HGNC Symbol;Acc:HGNC:1982]	chr19	+	1.14427	6.83892e-88	7.67924e-86	394.974	8.40514	1.07217	1.1619	1.19849	4680	4784	5429	10324	11491	9250	7.6564	7.72589	7.78429	8.79437	8.88409	8.92069	33.0203	34.9117	36.0832	66.051	70.8442	73.3785
ENSG00000060982.14	BCAT1	protein_coding	branched chain amino-acid transaminase 1, cytosolic [Source:HGNC Symbol;Acc:HGNC:976]	chr12	-	-1.46597	7.21729e-88	8.06122e-86	394.867	8.10872	-1.38136	-1.59466	-1.41745	9890	8272	10414	3605	3252	2886	8.73554	8.51565	8.72378	7.27697	7.06366	7.24088	37.7375	32.6462	37.4321	12.4732	10.8427	12.3813
ENSG00000091490.10	SEL1L3	protein_coding	sel-1 suppressor of lin-12-like 3 (C. elegans) [Source:HGNC Symbol;Acc:HGNC:29108]	chr4	-	-1.97448	1.11686e-87	1.24089e-85	393.996	6.35321	-2.07513	-2.13367	-1.71823	3112	2633	3423	713	716	750	7.06805	6.86486	7.1192	4.94224	4.88371	5.29914	18.6704	16.3384	19.3451	3.87882	3.75352	5.05904
ENSG00000114115.9	RBP1	protein_coding	retinol binding protein 1, cellular [Source:HGNC Symbol;Acc:HGNC:9919]	chr3	-	1.19509	1.12597e-87	1.24446e-85	393.98	8.53635	1.19206	1.24382	1.15291	5020	5510	5354	11982	12990	9572	7.75754	7.92964	7.76423	9.0092	9.06096	8.97004	57.7591	65.5713	58.029	125.009	130.598	123.826
ENSG00000196872.11	KIAA1211L	protein_coding	KIAA1211-like [Source:HGNC Symbol;Acc:HGNC:33454]	chr2	-	3.919	1.15967e-87	1.27503e-85	393.921	2.60708	3.95399	3.86953	3.71018	11	16	26	286	282	198	-0.83265	-0.33052	0.192617	3.63047	3.54601	3.38667	0.105044	0.158032	0.233884	2.47651	2.35309	2.12587
ENSG00000063046.17	EIF4B	protein_coding	eukaryotic translation initiation factor 4B [Source:HGNC Symbol;Acc:HGNC:3285]	chr12	+	1.19739	1.81002e-87	1.97977e-85	393.033	9.15561	1.09514	1.18371	1.30599	7882	7980	8538	17211	19141	16351	8.4082	8.46382	8.43729	9.53158	9.62015	9.74243	57.6211	60.3384	58.7965	114.09	122.27	134.395
ENSG00000113141.17	IK	protein_coding	IK cytokine, down-regulator of HLA II [Source:HGNC Symbol;Acc:HGNC:5958]	chr5	+	1.39821	4.28607e-87	4.66386e-85	391.313	6.30343	1.35227	1.40874	1.44189	944	945	1180	2577	2803	2251	5.34923	5.38848	5.58445	6.79299	6.84946	6.88261	10.3575	10.7241	12.196	25.6386	26.8731	27.7685
ENSG00000196911.10	KPNA5	protein_coding	karyopherin alpha 5 (importin alpha 6) [Source:HGNC Symbol;Acc:HGNC:6398]	chr6	+	-1.21377	5.48729e-87	5.94034e-85	390.82	7.3123	-1.21904	-1.16737	-1.2501	5451	4703	5481	2212	2398	1777	7.87633	7.70126	7.79804	6.57283	6.6245	6.54177	21.4517	19.1428	20.3187	7.89346	8.24606	7.86259
ENSG00000172380.5	GNG12	protein_coding	guanine nucleotide binding protein (G protein), gamma 12 [Source:HGNC Symbol;Acc:HGNC:19663]	chr1	-	1.7055	6.99894e-87	7.53815e-85	390.335	7.45093	1.72519	1.7272	1.69698	2020	1539	2249	6270	6567	5047	6.44507	6.09092	6.5137	8.07509	8.07709	8.04687	19.2123	15.1395	20.1496	54.0744	54.5766	53.9702
ENSG00000159377.10	PSMB4	protein_coding	proteasome subunit beta 4 [Source:HGNC Symbol;Acc:HGNC:9541]	chr1	+	1.19147	2.02974e-86	2.17502e-84	388.211	6.73689	1.23067	1.22718	1.10782	1506	1496	1575	3550	3704	2676	6.02194	6.05009	6.00036	7.2548	7.2513	7.13195	31.3553	32.2154	30.8899	67.021	67.3859	62.6419
ENSG00000147246.9	HTR2C	protein_coding	5-hydroxytryptamine (serotonin) receptor 2C, G protein-coupled [Source:HGNC Symbol;Acc:HGNC:5295]	chrX	+	3.69511	3.28156e-86	3.49868e-84	387.252	2.50507	3.60203	3.67153	3.52826	13	24	20	245	269	191	-0.626655	0.200529	-0.153128	3.40894	3.47844	3.33518	0.12063	0.23034	0.174821	2.06146	2.18111	1.99269
ENSG00000214575.9	CPEB1	protein_coding	cytoplasmic polyadenylation element binding protein 1 [Source:HGNC Symbol;Acc:HGNC:21744]	chr15	-	2.06866	3.42686e-86	3.63523e-84	387.166	5.17201	1.84991	2.03077	2.27906	322	319	340	1173	1391	1297	3.80347	3.82762	3.79576	5.65886	5.83972	6.08801	1.76111	1.80454	1.7517	5.81734	6.64766	7.97559
ENSG00000104368.17	PLAT	protein_coding	plasminogen activator, tissue [Source:HGNC Symbol;Acc:HGNC:9051]	chr8	-	2.49706	3.6117e-86	3.81215e-84	387.061	3.66986	2.573	2.47881	2.37587	79	102	89	538	527	385	1.80389	2.20143	1.88751	4.53728	4.44308	4.34015	0.536338	0.716237	0.569182	3.312	3.12632	2.93876
ENSG00000100129.17	EIF3L	protein_coding	eukaryotic translation initiation factor 3, subunit L [Source:HGNC Symbol;Acc:HGNC:18138]	chr22	+	1.12932	4.26343e-86	4.47766e-84	386.73	7.40193	1.07981	1.12952	1.1777	2460	2502	2508	5218	5649	4584	6.72912	6.7913	6.67081	7.81021	7.85993	7.9081	25.7282	27.0649	24.7088	49.485	51.6246	53.9027
ENSG00000042832.11	TG	protein_coding	thyroglobulin [Source:HGNC Symbol;Acc:HGNC:11764]	chr8	+	-2.05046	5.00741e-86	5.23299e-84	386.409	4.79815	-2.09514	-2.06106	-1.94423	897	1033	1204	239	256	218	5.27571	5.51667	5.61345	3.37347	3.40755	3.52439	3.62041	4.31232	4.57763	0.8747	0.902851	0.989267
ENSG00000140682.18	TGFB1I1	protein_coding	transforming growth factor beta 1 induced transcript 1 [Source:HGNC Symbol;Acc:HGNC:11767]	chr16	+	-2.75233	7.35116e-86	7.64448e-84	385.643	3.75179	-2.70385	-2.6817	-2.76216	575	440	613	80	85	63	4.63599	4.28912	4.64205	1.81854	1.84068	1.76023	4.78157	3.78444	4.8019	0.603239	0.617637	0.589028
ENSG00000102401.19	ARMCX3	protein_coding	armadillo repeat containing, X-linked 3 [Source:HGNC Symbol;Acc:HGNC:24065]	chrX	+	1.13844	1.48868e-85	1.54049e-83	384.236	7.44814	1.12226	1.10074	1.19403	2486	2379	2832	5522	5690	4764	6.74427	6.71863	6.84595	7.89188	7.87036	7.96365	26.3497	26.0804	28.276	53.0722	52.6985	56.7726
ENSG00000171867.16	PRNP	protein_coding	prion protein [Source:HGNC Symbol;Acc:HGNC:9449]	chr20	+	1.26451	3.41514e-85	3.51676e-83	382.579	8.18237	1.20758	1.23478	1.35396	3701	3836	4513	9161	9764	8323	7.31798	7.40742	7.51781	8.62198	8.64918	8.76836	58.3257	62.5266	66.9971	130.912	134.456	147.473
ENSG00000151500.14	THYN1	protein_coding	thymocyte nuclear protein 1 [Source:HGNC Symbol;Acc:HGNC:29560]	chr11	-	1.5021	4.01306e-85	4.11242e-83	382.257	5.07671	1.49303	1.54328	1.46096	426	371	446	1156	1252	928	4.20506	4.04424	4.1851	5.63783	5.68808	5.60576	9.03268	8.13629	8.90823	22.226	23.1965	22.1232
ENSG00000109089.7	CDR2L	protein_coding	cerebellar degeneration-related protein 2-like [Source:HGNC Symbol;Acc:HGNC:29999]	chr17	+	1.7426	7.95686e-85	8.11446e-83	380.892	4.73287	1.74539	1.69424	1.78595	251	293	320	957	966	808	3.44665	3.70575	3.70886	5.36581	5.31466	5.40638	3.18933	3.85069	3.83023	11.0264	10.7254	11.5433
ENSG00000185722.16	ANKFY1	protein_coding	ankyrin repeat and FYVE domain containing 1 [Source:HGNC Symbol;Acc:HGNC:20763]	chr17	-	1.36504	1.39631e-84	1.41713e-82	379.77	5.61136	1.35523	1.40193	1.33136	601	660	666	1630	1761	1316	4.69957	4.87193	4.76129	6.13283	6.17953	6.10896	1.9124	2.17216	1.99631	4.70313	4.89637	4.70816
ENSG00000110841.13	PPFIBP1	protein_coding	PTPRF interacting protein, binding protein 1 (liprin beta 1) [Source:HGNC Symbol;Acc:HGNC:9249]	chr12	+	1.26522	2.79037e-84	2.81841e-82	378.389	5.76686	1.22511	1.26408	1.30186	724	730	802	1743	1873	1509	4.96737	5.01695	5.02858	6.22941	6.26838	6.30616	2.78267	2.90196	2.90367	6.07459	6.29032	6.52086
ENSG00000253352.8	TUG1	antisense	taurine up-regulated 1 (non-protein coding) [Source:HGNC Symbol;Acc:HGNC:26066]	chr22	+	1.3412	4.8017e-84	4.82686e-82	377.306	6.74635	1.31948	1.2625	1.43982	1348	1481	1450	3528	3547	3148	5.86226	6.03557	5.88123	7.24584	7.18886	7.36617	8.91592	10.1316	9.03429	21.1593	20.4998	23.4101
ENSG00000152953.12	STK32B	protein_coding	serine/threonine kinase 32B [Source:HGNC Symbol;Acc:HGNC:14217]	chr4	+	1.64155	6.5985e-84	6.60163e-82	376.672	4.72559	1.6353	1.62679	1.65735	275	290	342	931	968	776	3.57739	3.69101	3.80417	5.32616	5.31764	5.3482	2.32077	2.5313	2.71879	7.12436	7.13817	7.36299
ENSG00000145242.13	EPHA5	protein_coding	EPH receptor A5 [Source:HGNC Symbol;Acc:HGNC:3389]	chr4	-	1.1099	8.46553e-84	8.42959e-82	376.175	6.86564	1.05268	1.15428	1.11857	1695	1676	1834	3566	4002	3064	6.19228	6.2138	6.21972	7.26128	7.36288	7.32717	7.745	7.92084	7.89407	14.7751	15.9787	15.741
ENSG00000197712.11	FAM114A1	protein_coding	family with sequence similarity 114, member A1 [Source:HGNC Symbol;Acc:HGNC:25087]	chr4	+	-2.31088	1.69363e-83	1.67852e-81	374.792	4.17025	-2.11127	-2.35862	-2.42994	741	589	757	157	138	103	5.00076	4.70825	4.9455	2.77357	2.52622	2.4549	6.83499	5.61928	6.57757	1.31315	1.11227	1.06819
ENSG00000117632.22	STMN1	protein_coding	stathmin 1 [Source:HGNC Symbol;Acc:HGNC:6510]	chr1	-	1.01303	1.74451e-83	1.72087e-81	374.733	9.70542	0.999199	1.00711	1.03552	12762	11977	14290	25704	27032	21637	9.10328	9.04951	9.18018	10.1102	10.1181	10.1465	91.5826	88.8971	96.5998	167.26	169.505	174.576
ENSG00000170962.12	PDGFD	protein_coding	platelet derived growth factor D [Source:HGNC Symbol;Acc:HGNC:30620]	chr11	-	2.56419	1.77184e-83	1.7397e-81	374.702	4.25089	2.42474	2.52752	2.74388	105	119	167	689	774	706	2.20537	2.41989	2.77946	4.89298	4.99576	5.21212	1.10588	1.29631	1.65685	6.5801	7.12311	8.36015
ENSG00000132970.12	WASF3	protein_coding	WAS protein family, member 3 [Source:HGNC Symbol;Acc:HGNC:12734]	chr13	+	-1.28896	1.987e-83	1.94192e-81	374.473	6.89557	-1.17953	-1.27878	-1.41854	3992	3663	4236	1730	1689	1203	7.42711	7.34088	7.42647	6.21862	6.11938	5.97961	34.7465	32.9763	34.7317	13.6541	12.8458	11.7727
ENSG00000155111.14	CDK19	protein_coding	cyclin-dependent kinase 19 [Source:HGNC Symbol;Acc:HGNC:19338]	chr6	-	1.51071	2.19298e-83	2.13336e-81	374.277	5.28666	1.44058	1.46608	1.61433	493	456	481	1285	1368	1190	4.41486	4.34043	4.29359	5.79021	5.8157	5.96396	2.95656	2.82846	2.71728	6.98779	7.16865	8.02379
ENSG00000126945.8	HNRNPH2	protein_coding	heterogeneous nuclear ribonucleoprotein H2 (H') [Source:HGNC Symbol;Acc:HGNC:5042]	chrX	+	1.26732	5.12982e-83	4.96746e-81	372.582	6.53522	1.28661	1.24045	1.28037	1154	1274	1412	3087	3127	2523	5.63845	5.81868	5.84297	7.05331	7.00715	7.04707	23.3241	26.6326	26.8833	56.5759	55.2253	57.3334
ENSG00000148516.21	ZEB1	protein_coding	zinc finger E-box binding homeobox 1 [Source:HGNC Symbol;Acc:HGNC:11642]	chr10	+	1.13256	1.52791e-82	1.4728e-80	370.405	7.4	1.06548	1.10596	1.22209	2453	2358	2648	5153	5543	4715	6.72501	6.70585	6.74911	7.79214	7.83261	7.94874	12.7415	12.6681	12.9566	24.2705	25.1581	27.5357
ENSG00000204531.17	POU5F1	protein_coding	POU class 5 homeobox 1 [Source:HGNC Symbol;Acc:HGNC:9221]	chr6	-	-1.4571	1.83826e-82	1.7639e-80	370.036	5.39725	-1.41039	-1.47222	-1.47715	1418	1481	1425	536	537	420	5.93519	6.03557	5.85617	4.53193	4.47009	4.46516	21.9996	23.7651	20.8259	7.54051	7.27989	7.32624
ENSG00000162458.12	FBLIM1	protein_coding	filamin binding LIM protein 1 [Source:HGNC Symbol;Acc:HGNC:24686]	chr1	+	-1.62846	2.63572e-82	2.51765e-80	369.317	5.99349	-1.62243	-1.47264	-1.80501	2411	2056	2290	722	838	522	6.70012	6.5083	6.53974	4.96029	5.11007	4.7777	22.97	20.2597	20.5518	6.23731	6.97621	5.59148
ENSG00000111678.10	C12orf57	protein_coding	chromosome 12 open reading frame 57 [Source:HGNC Symbol;Acc:HGNC:29521]	chr12	+	1.79304	3.16985e-82	3.01422e-80	368.949	5.67394	1.89724	1.87052	1.58175	511	565	534	1985	2038	1309	4.46639	4.64844	4.44376	6.41677	6.39005	6.10128	12.7128	14.5383	12.5144	44.7793	44.3033	36.6144
ENSG00000204789.4	ZNF204P	processed_pseudogene	zinc finger protein 204, pseudogene [Source:HGNC Symbol;Acc:HGNC:12995]	chr6	-	-1.85554	4.82465e-82	4.56719e-80	368.111	5.06473	-1.93394	-2.02584	-1.59712	1251	1114	1304	315	309	327	5.75469	5.62538	5.72836	3.76887	3.67698	4.10569	23.4492	21.5974	23.0249	5.35398	5.06104	6.89144
ENSG00000184575.11	XPOT	protein_coding	exportin, tRNA [Source:HGNC Symbol;Acc:HGNC:12826]	chr12	+	1.10405	7.83346e-82	7.38234e-80	367.144	6.86159	1.16077	1.08663	1.06021	1738	1632	1836	3843	3818	2942	6.22838	6.17546	6.22129	7.36915	7.29501	7.26859	10.6041	10.2989	10.5523	21.2613	20.355	20.1818
ENSG00000156504.16	FAM122B	protein_coding	family with sequence similarity 122B [Source:HGNC Symbol;Acc:HGNC:30490]	chrX	-	-2.01726	1.07862e-81	1.01198e-79	366.506	4.17421	-1.96373	-1.86824	-2.23076	699	625	692	169	189	115	4.91682	4.79356	4.81636	2.87852	2.97401	2.61149	7.13129	6.59502	6.65038	1.56341	1.68486	1.31911
ENSG00000076706.16	MCAM	protein_coding	melanoma cell adhesion molecule [Source:HGNC Symbol;Acc:HGNC:6934]	chr11	-	1.14865	1.2871e-81	1.20224e-79	366.154	7.28237	1.15695	1.08819	1.2021	2144	2170	2513	5018	5004	4250	6.53094	6.58608	6.67368	7.75385	7.68509	7.799	12.979	13.587	14.3304	27.5451	26.4695	28.9267
ENSG00000106477.18	CEP41	protein_coding	centrosomal protein 41kDa [Source:HGNC Symbol;Acc:HGNC:12370]	chr7	-	-1.35796	4.31655e-81	4.0142e-79	363.74	5.59733	-1.34699	-1.36454	-1.34914	1704	1486	1696	632	653	518	6.19991	6.04043	6.107	4.76879	4.75124	4.76664	6.09271	5.49547	5.71237	2.04906	2.04017	2.08239
ENSG00000162636.15	FAM102B	protein_coding	family with sequence similarity 102, member B [Source:HGNC Symbol;Acc:HGNC:27637]	chr1	+	1.05797	5.02358e-81	4.65121e-79	363.438	6.97085	1.09107	1.01846	1.06208	1882	1823	2033	4036	4014	3247	6.34309	6.33495	6.36817	7.43981	7.3672	7.41082	9.03886	9.05579	9.19774	17.5769	16.8455	17.5335
ENSG00000111913.17	FAM65B	protein_coding	family with sequence similarity 65, member B [Source:HGNC Symbol;Acc:HGNC:13872]	chr6	-	2.79913	6.11633e-81	5.63824e-79	363.045	3.61877	2.89681	2.84284	2.56987	73	83	61	543	547	355	1.6929	1.91031	1.35809	4.55058	4.49661	4.22364	0.416866	0.490227	0.328135	2.8117	2.72943	2.27926
ENSG00000165061.14	ZMAT4	protein_coding	zinc finger, matrin-type 4 [Source:HGNC Symbol;Acc:HGNC:25844]	chr8	-	-1.52233	7.91938e-81	7.26861e-79	362.53	5.5006	-1.39426	-1.48089	-1.71287	1586	1465	1660	590	581	388	6.09651	6.01992	6.07609	4.66991	4.58328	4.3513	19.3062	18.4449	19.0349	6.51242	6.1799	5.31029
ENSG00000144730.17	IL17RD	protein_coding	interleukin 17 receptor D [Source:HGNC Symbol;Acc:HGNC:17616]	chr3	-	-1.40944	1.58673e-80	1.45004e-78	361.144	6.58376	-1.39529	-1.4623	-1.35252	3446	2811	3551	1224	1222	1035	7.21504	6.95917	7.17213	5.72015	5.65315	5.76293	16.1938	13.6628	15.7194	5.2157	5.01784	5.46849
ENSG00000166402.8	TUB	protein_coding	tubby bipartite transcription factor [Source:HGNC Symbol;Acc:HGNC:12406]	chr11	+	-1.09062	2.6555e-80	2.41627e-78	360.117	7.25946	-1.05877	-1.16501	-1.04584	4948	4587	5137	2323	2257	1924	7.73671	7.66525	7.70456	6.64341	6.53716	6.65633	33.0727	31.7113	32.3444	14.0794	13.182	14.459
ENSG00000177606.6	JUN	protein_coding	jun proto-oncogene [Source:HGNC Symbol;Acc:HGNC:6204]	chr1	-	1.54254	2.943e-80	2.65861e-78	359.912	7.05708	1.34917	1.54687	1.70901	1564	1603	1628	4038	4844	4254	6.07638	6.14963	6.04804	7.44052	7.63822	7.80036	19.8505	21.0433	19.4643	46.4726	53.7218	60.705
ENSG00000172986.12	GXYLT2	protein_coding	glucoside xylosyltransferase 2 [Source:HGNC Symbol;Acc:HGNC:33383]	chr3	+	3.62572	2.94701e-80	2.65861e-78	359.909	2.84236	3.36126	3.45464	3.77852	21	28	27	275	307	302	-0.0110159	0.40714	0.242968	3.5743	3.66767	3.99155	0.257304	0.354838	0.311631	3.05531	3.28683	4.16032
ENSG00000162627.16	SNX7	protein_coding	sorting nexin 7 [Source:HGNC Symbol;Acc:HGNC:14971]	chr1	+	-1.76036	3.21901e-80	2.89163e-78	359.733	4.50885	-1.6866	-1.86386	-1.7021	851	789	811	250	231	203	5.19994	5.12878	5.04463	3.43785	3.26059	3.42235	18.4981	17.7386	16.6061	4.92758	4.38754	4.96119
ENSG00000165929.12	TC2N	protein_coding	tandem C2 domains, nuclear [Source:HGNC Symbol;Acc:HGNC:19859]	chr14	-	-2.2847	4.12636e-80	3.691e-78	359.238	3.83845	-2.44506	-2.22193	-2.12273	591	498	558	98	120	101	4.67545	4.46701	4.50693	2.10473	2.32787	2.42707	4.31979	3.76487	3.84201	0.649527	0.766421	0.83002
ENSG00000143013.12	LMO4	protein_coding	LIM domain only 4 [Source:HGNC Symbol;Acc:HGNC:6644]	chr1	+	-1.24456	4.33849e-80	3.86437e-78	359.138	8.16007	-1.26575	-1.36199	-1.11151	9021	9111	10200	3885	3801	3549	8.60288	8.655	8.69383	7.38482	7.28858	7.53906	69.4865	72.5868	74.0109	27.1352	25.5832	30.7358
ENSG00000143195.12	ILDR2	protein_coding	immunoglobulin-like domain containing receptor 2 [Source:HGNC Symbol;Acc:HGNC:18131]	chr1	-	1.92312	5.57585e-80	4.94564e-78	358.637	7.08228	1.90765	1.94056	1.97158	1109	1195	1702	4882	5224	4189	5.58117	5.72647	6.11209	7.71423	7.74713	7.77815	3.58885	3.99979	5.18839	14.3258	14.772	15.2414
ENSG00000132475.10	H3F3B	protein_coding	H3 histone, family 3B (H3.3B) [Source:HGNC Symbol;Acc:HGNC:4765]	chr17	-	1.04433	1.0245e-79	9.04902e-78	357.424	7.7342	1.03439	1.08348	1.01482	3078	3245	3476	6624	7168	5364	7.05221	7.16617	7.14135	8.1543	8.20339	8.13473	22.5457	24.5841	23.9841	43.9958	45.8779	44.1749
ENSG00000069482.6	GAL	protein_coding	galanin/GMAP prepropeptide [Source:HGNC Symbol;Acc:HGNC:4114]	chr11	+	7.32909	1.40148e-79	1.23272e-77	356.799	1.97036	6.14905	6.05694	5.57453	2	1	0	206	202	113	-2.52541	-2.92418	-3.51439	3.16105	3.06894	2.58654	0.0691233	0.035747	0	6.45592	6.10039	4.39102
ENSG00000109670.13	FBXW7	protein_coding	F-box and WD repeat domain containing 7, E3 ubiquitin protein ligase [Source:HGNC Symbol;Acc:HGNC:16712]	chr4	-	1.0319	3.12022e-79	2.73311e-77	355.203	7.66485	1.05861	1.06805	0.96437	3141	3026	3223	6461	6802	4968	7.08143	7.06543	7.0324	8.11837	8.1278	8.02412	13.7188	13.6698	13.2605	25.5885	25.9596	24.3963
ENSG00000050393.11	MCUR1	protein_coding	mitochondrial calcium uniporter regulator 1 [Source:HGNC Symbol;Acc:HGNC:21097]	chr6	-	-1.18343	6.74164e-79	5.88083e-77	353.666	6.54329	-1.11732	-1.23287	-1.19585	3063	2773	3275	1383	1335	1075	7.04517	6.93955	7.05547	5.89608	5.78053	5.81755	22.721	21.2753	22.8845	9.30248	8.65313	8.96564
ENSG00000139719.9	VPS33A	protein_coding	vacuolar protein sorting 33 homolog A (S. cerevisiae) [Source:HGNC Symbol;Acc:HGNC:18179]	chr12	-	1.57433	6.96819e-79	6.05344e-77	353.6	4.99566	1.51232	1.54172	1.6653	384	333	416	1067	1139	974	4.05606	3.88921	4.08514	5.52246	5.55185	5.67544	2.28761	2.05183	2.3345	5.76384	5.92907	6.52383
ENSG00000110395.6	CBL	protein_coding	Cbl proto-oncogene, E3 ubiquitin protein ligase [Source:HGNC Symbol;Acc:HGNC:1541]	chr11	+	-1.14055	1.47325e-78	1.27461e-76	352.107	6.52332	-1.11579	-1.15931	-1.14012	3019	2713	3170	1353	1373	1092	7.02431	6.90801	7.00849	5.86448	5.82096	5.84015	11.554	10.739	11.4282	4.69531	4.59147	4.69878
ENSG00000080824.18	HSP90AA1	protein_coding	heat shock protein 90kDa alpha (cytosolic), class A member 1 [Source:HGNC Symbol;Acc:HGNC:5253]	chr14	-	0.999075	2.50284e-78	2.15652e-76	351.05	9.7581	0.990371	0.936387	1.06828	13749	12777	14167	26683	26883	23118	9.21074	9.14277	9.16771	10.1641	10.1101	10.242	117.711	113.141	114.254	207.145	201.11	222.529
ENSG00000049247.13	UTS2	protein_coding	urotensin 2 [Source:HGNC Symbol;Acc:HGNC:12636]	chr1	-	3.15957	5.62902e-78	4.83043e-76	349.434	9.04263	3.50032	3.23356	2.64407	2615	2017	2871	27766	24138	12589	6.8172	6.4807	6.86567	10.2215	9.95475	9.36525	65.6015	52.3352	67.8462	631.614	529.121	355.08
ENSG00000176171.11	BNIP3	protein_coding	BCL2/adenovirus E1B 19kDa interacting protein 3 [Source:HGNC Symbol;Acc:HGNC:1084]	chr10	-	1.1668	7.83466e-78	6.69594e-76	348.774	5.874	1.17877	1.16679	1.15037	841	798	910	1906	1977	1534	5.18293	5.14511	5.21038	6.35824	6.34626	6.32984	7.09601	6.96413	7.23285	14.5827	14.5759	14.5524
ENSG00000008394.12	MGST1	protein_coding	microsomal glutathione S-transferase 1 [Source:HGNC Symbol;Acc:HGNC:7061]	chr12	+	-5.13382	8.57825e-78	7.30189e-76	348.594	3.11689	-5.0818	-4.51227	-5.14489	519	307	331	9	15	7	4.48871	3.77265	3.7573	-1.07558	-0.506045	-1.13867	3.13424	1.91756	1.88297	0.0492838	0.079153	0.0475286
ENSG00000133135.13	RNF128	protein_coding	ring finger protein 128, E3 ubiquitin protein ligase [Source:HGNC Symbol;Acc:HGNC:21153]	chrX	+	-1.54046	1.89222e-77	1.60421e-75	347.016	6.0627	-1.62694	-1.5062	-1.46631	2288	2013	2700	742	844	681	6.62464	6.47784	6.77714	4.9996	5.12034	5.16023	29.9534	27.2571	33.2969	8.80827	9.65483	10.0237
ENSG00000060140.8	STYK1	protein_coding	serine/threonine/tyrosine kinase 1 [Source:HGNC Symbol;Acc:HGNC:18889]	chr12	-	-1.79609	2.29031e-77	1.93394e-75	346.635	4.48375	-1.64704	-1.81641	-1.92221	835	793	794	254	236	172	5.17262	5.13606	5.01415	3.46057	3.29121	3.1854	10.957	10.7627	9.81464	3.02228	2.706	2.53761
ENSG00000145012.13	LPP	protein_coding	LIM domain containing preferred translocation partner in lipoma [Source:HGNC Symbol;Acc:HGNC:6679]	chr3	+	-1.39838	2.48176e-77	2.08725e-75	346.475	6.50607	-1.36463	-1.40991	-1.40259	3409	2779	3068	1182	1198	945	7.19948	6.94267	6.96134	5.66987	5.62458	5.63191	5.99831	5.0575	5.08519	1.88589	1.84192	1.8695
ENSG00000131473.16	ACLY	protein_coding	ATP citrate lyase [Source:HGNC Symbol;Acc:HGNC:115]	chr17	-	0.960027	2.56929e-77	2.15229e-75	346.406	9.65999	1.00129	0.959201	0.919619	12297	12487	13941	25569	25974	19833	9.04974	9.10966	9.14452	10.1026	10.0605	10.0209	105.905	111.23	113.1	199.677	195.464	192.043
ENSG00000137968.16	SLC44A5	protein_coding	solute carrier family 44, member 5 [Source:HGNC Symbol;Acc:HGNC:28524]	chr1	-	1.35424	3.60203e-77	3.00549e-75	345.732	8.09496	1.2428	1.30278	1.5085	3504	3315	4034	8458	9222	8347	7.23911	7.19694	7.35601	8.50682	8.5668	8.77252	24.9937	24.4566	27.1052	54.7054	57.4782	66.9405
ENSG00000108932.11	SLC16A6	protein_coding	solute carrier family 16, member 6 [Source:HGNC Symbol;Acc:HGNC:10927]	chr17	-	-1.71202	5.92268e-77	4.92236e-75	344.74	5.16671	-1.92908	-1.63243	-1.57004	1361	1196	1293	332	427	350	5.87609	5.72768	5.71616	3.84423	4.14087	4.20327	15.0579	13.6862	13.4758	3.33073	4.12804	4.35377
ENSG00000157152.16	SYN2	protein_coding	synapsin II [Source:HGNC Symbol;Acc:HGNC:11495]	chr3	+	1.10329	7.23366e-77	5.98834e-75	344.342	6.96332	1.1577	1.06465	1.08638	1747	1835	2006	4114	4034	3214	6.23582	6.34441	6.3489	7.46741	7.37436	7.39609	13.8119	15.0052	14.9397	29.4931	27.8681	28.5692
ENSG00000157445.14	CACNA2D3	protein_coding	calcium channel, voltage-dependent, alpha 2/delta subunit 3 [Source:HGNC Symbol;Acc:HGNC:15460]	chr3	+	1.42839	9.29858e-77	7.66769e-75	343.841	5.75068	1.38446	1.47267	1.43701	621	639	801	1769	1967	1506	4.74664	4.82542	5.02678	6.25075	6.33895	6.30329	5.97465	6.35869	7.25944	15.4328	16.5362	16.2906
ENSG00000136942.14	RPL35	protein_coding	ribosomal protein L35 [Source:HGNC Symbol;Acc:HGNC:10344]	chr9	-	1.39009	1.09094e-76	8.96096e-75	343.522	7.09955	1.43811	1.43735	1.30208	1578	1901	1855	4762	4978	3557	6.08922	6.39533	6.23613	7.67834	7.67757	7.54231	46.1888	57.5516	51.1474	126.391	127.32	117.059
ENSG00000153885.14	KCTD15	protein_coding	potassium channel tetramerization domain containing 15 [Source:HGNC Symbol;Acc:HGNC:23297]	chr19	+	-1.41376	1.47176e-76	1.20422e-74	342.925	5.84917	-1.47561	-1.46961	-1.28333	2071	1863	1942	696	731	653	6.48101	6.36623	6.30217	4.90753	4.91353	5.09981	14.5664	13.5529	12.8668	4.43893	4.49264	5.16391
ENSG00000169435.13	RASSF6	protein_coding	Ras association (RalGDS/AF-6) domain family member 6 [Source:HGNC Symbol;Acc:HGNC:20796]	chr4	-	-5.20111	2.56755e-76	2.0927e-74	341.815	2.70915	-5.13682	-4.73172	-4.74222	368	215	287	6	9	7	3.99499	3.2627	3.55295	-1.53328	-1.12817	-1.13867	2.49311	1.50653	1.83158	0.0368588	0.0532779	0.0533192
ENSG00000130158.13	DOCK6	protein_coding	dedicator of cytokinesis 6 [Source:HGNC Symbol;Acc:HGNC:19189]	chr19	-	3.02454	2.86897e-76	2.32939e-74	341.594	2.66801	2.91329	2.94703	3.04759	33	26	39	254	272	229	0.594041	0.30753	0.740277	3.46057	3.49432	3.59488	0.119236	0.0971652	0.132741	0.832189	0.858761	0.930293
ENSG00000113048.16	MRPS27	protein_coding	mitochondrial ribosomal protein S27 [Source:HGNC Symbol;Acc:HGNC:14512]	chr5	-	1.296	3.84292e-76	3.1082e-74	341.011	5.21522	1.29327	1.27701	1.31056	481	498	537	1229	1271	1021	4.37946	4.46701	4.45181	5.72603	5.70977	5.74331	3.31921	3.55439	3.49071	7.69021	7.66385	7.92152
ENSG00000172020.12	GAP43	protein_coding	growth associated protein 43 [Source:HGNC Symbol;Acc:HGNC:4140]	chr3	+	0.94536	6.32165e-76	5.09351e-74	340.019	10.8593	0.990285	0.958443	0.885984	29165	29537	30714	58666	60020	44797	10.2955	10.3516	10.284	11.3007	11.2688	11.1964	627.881	657.699	622.876	1145.24	1129.08	1084.32
ENSG00000139112.10	GABARAPL1	protein_coding	GABA(A) receptor-associated protein like 1 [Source:HGNC Symbol;Acc:HGNC:4068]	chr12	+	1.02795	7.66035e-76	6.14867e-74	339.636	7.91016	1.00037	1.0247	1.06111	3877	3426	3852	7362	7831	6303	7.38497	7.24443	7.28945	8.30665	8.33098	8.36739	42.632	38.9648	39.9002	73.406	75.2434	77.9254
ENSG00000148411.7	NACC2	protein_coding	NACC family member 2, BEN and BTB (POZ) domain containing [Source:HGNC Symbol;Acc:HGNC:23846]	chr9	-	-1.49562	9.75278e-76	7.79853e-74	339.154	5.45276	-1.33393	-1.58761	-1.57118	1550	1477	1501	592	519	412	6.06343	6.03167	5.93103	4.67477	4.4211	4.43753	9.65637	9.51718	8.80872	3.34426	2.82528	2.88584
ENSG00000174145.7	NWD2	protein_coding	NACHT and WD repeat domain containing 2 [Source:HGNC Symbol;Acc:HGNC:29229]	chr4	+	1.3717	1.48631e-75	1.184e-73	338.314	7.55088	1.39724	1.4487	1.27456	2650	2403	2298	6388	6924	4816	6.83637	6.7331	6.54476	8.10198	8.15344	7.97931	14.3021	13.4138	11.683	31.2619	32.6529	29.2235
ENSG00000103966.10	EHD4	protein_coding	EH-domain containing 4 [Source:HGNC Symbol;Acc:HGNC:3245]	chr15	-	-1.71628	4.06939e-75	3.2295e-73	336.305	4.63085	-1.62138	-1.64083	-1.89409	919	800	936	283	292	192	5.31059	5.14871	5.25093	3.61537	3.59591	3.34265	5.24062	4.71848	5.02797	1.46335	1.45499	1.23101
ENSG00000134343.12	ANO3	protein_coding	anoctamin 3 [Source:HGNC Symbol;Acc:HGNC:14004]	chr11	+	1.52296	4.66256e-75	3.68639e-73	336.034	6.62794	1.63605	1.57562	1.34505	1249	1047	1308	3688	3699	2474	5.75239	5.53606	5.73277	7.30979	7.24936	7.01879	7.28802	6.31887	7.1896	19.5135	18.8601	16.2308
ENSG00000182348.6	ZNF804B	protein_coding	zinc finger protein 804B [Source:HGNC Symbol;Acc:HGNC:21958]	chr7	+	-1.98335	5.96771e-75	4.70068e-73	335.542	3.93312	-1.93166	-1.92845	-2.05673	521	570	604	145	152	109	4.49424	4.66111	4.62079	2.66039	2.6636	2.53532	4.9965	5.65391	5.45651	1.26093	1.27375	1.1753
ENSG00000010818.9	HIVEP2	protein_coding	human immunodeficiency virus type I enhancer binding protein 2 [Source:HGNC Symbol;Acc:HGNC:4921]	chr6	-	-1.2116	6.45534e-75	5.06588e-73	335.385	7.061	-1.29932	-1.27578	-1.06316	4286	4227	4603	1758	1869	1700	7.52958	7.54738	7.54628	6.24176	6.2653	6.47792	18.0276	18.3892	18.238	6.70503	6.8692	8.03945
ENSG00000150961.14	SEC24D	protein_coding	SEC24 homolog D, COPII coat complex component [Source:HGNC Symbol;Acc:HGNC:10706]	chr4	-	-1.66688	1.03118e-74	8.06233e-73	334.451	5.64134	-1.58516	-1.59397	-1.81546	1940	1526	1861	582	605	407	6.38684	6.0787	6.24078	4.65028	4.64147	4.41998	8.78674	7.14869	7.94003	2.39026	2.39438	2.07259
ENSG00000132313.14	MRPL35	protein_coding	mitochondrial ribosomal protein L35 [Source:HGNC Symbol;Acc:HGNC:14489]	chr2	+	1.06241	1.08081e-74	8.41914e-73	334.357	6.43357	1.08227	1.04755	1.05482	1260	1291	1394	2759	2817	2222	5.76502	5.83777	5.82449	6.89136	6.85664	6.86391	14.7851	15.6684	15.4087	29.3562	28.8836	29.3149
ENSG00000170365.9	SMAD1	protein_coding	SMAD family member 1 [Source:HGNC Symbol;Acc:HGNC:6767]	chr4	+	1.27659	1.30725e-74	1.01456e-72	333.978	6.01693	1.20487	1.24678	1.37198	888	890	887	2032	2188	1873	5.2612	5.30215	5.17354	6.4505	6.49241	6.61761	6.586	6.82722	6.19701	13.6656	14.1797	15.6185
ENSG00000179242.15	CDH4	protein_coding	cadherin 4, type 1, R-cadherin (retinal) [Source:HGNC Symbol;Acc:HGNC:1763]	chr20	+	-1.40355	1.95958e-74	1.51527e-72	333.171	6.48279	-1.25617	-1.42281	-1.54154	2886	3145	3080	1258	1172	847	6.95936	7.12104	6.96697	5.75962	5.59298	5.47425	17.6396	19.8819	17.7334	6.97218	6.25937	5.82059
ENSG00000253457.2	SMIM18	protein_coding	small integral membrane protein 18 [Source:HGNC Symbol;Acc:HGNC:42973]	chr8	+	1.86388	2.33037e-74	1.79541e-72	332.825	4.41883	1.77668	1.80264	1.99707	196	207	249	739	787	707	3.09307	3.2085	3.34969	4.99377	5.01972	5.21416	9.22127	10.0728	11.0353	31.5265	32.3535	37.3978
ENSG00000166342.18	NETO1	protein_coding	neuropilin (NRP) and tolloid (TLL)-like 1 [Source:HGNC Symbol;Acc:HGNC:13823]	chr18	-	-1.13759	2.57666e-74	1.97794e-72	332.625	6.24552	-1.17499	-1.15598	-1.07417	2494	2290	2545	1070	1134	942	6.7489	6.66367	6.69192	5.52651	5.54552	5.62733	20.3405	19.3173	19.5525	7.91307	8.08146	8.6379
ENSG00000114520.10	SNX4	protein_coding	sorting nexin 4 [Source:HGNC Symbol;Acc:HGNC:11175]	chr3	-	-1.22095	5.20329e-74	3.97976e-72	331.224	6.05164	-1.20101	-1.23663	-1.21548	2292	2035	2189	934	953	759	6.62715	6.4935	6.47472	5.33079	5.29516	5.31632	38.014	34.9091	34.1999	14.0466	13.8113	14.1535
ENSG00000057252.12	SOAT1	protein_coding	sterol O-acyltransferase 1 [Source:HGNC Symbol;Acc:HGNC:11177]	chr1	+	1.82082	2.15465e-73	1.64204e-71	328.39	4.56974	1.92921	1.7754	1.7383	265	249	224	932	876	670	3.52435	3.47271	3.19842	5.3277	5.1739	5.1368	1.69971	1.65187	1.3534	5.42053	4.90959	4.83167
ENSG00000112245.10	PTP4A1	protein_coding	protein tyrosine phosphatase type IVA, member 1 [Source:HGNC Symbol;Acc:HGNC:9634]	chr6	+	1.28196	2.64813e-73	2.01087e-71	327.979	6.17239	1.19687	1.23618	1.40361	961	982	1019	2245	2413	2127	5.37492	5.44377	5.37323	6.59418	6.63349	6.80092	7.20111	7.61085	7.19284	15.2542	15.7996	17.9199
ENSG00000091483.6	FH	protein_coding	fumarate hydratase [Source:HGNC Symbol;Acc:HGNC:3700]	chr1	-	1.30359	2.66302e-73	2.01219e-71	327.968	5.80165	1.38455	1.31765	1.19356	720	740	808	1957	1954	1407	4.9594	5.03652	5.0393	6.3963	6.32939	6.20531	15.1026	16.0545	15.9654	37.2225	35.8141	33.1822
ENSG00000158270.11	COLEC12	protein_coding	collectin sub-family member 12 [Source:HGNC Symbol;Acc:HGNC:16016]	chr18	-	4.19446	2.66894e-73	2.01219e-71	327.964	3.63632	4.20443	4.25603	4.48822	15	20	57	511	554	511	-0.446432	-0.0406975	1.2637	4.46328	4.51488	4.74708	0.0918191	0.126624	0.328675	2.83634	2.96321	3.51686
ENSG00000128699.13	ORMDL1	protein_coding	ORMDL sphingolipid biosynthesis regulator 1 [Source:HGNC Symbol;Acc:HGNC:16036]	chr2	-	1.32869	3.42326e-73	2.57171e-71	327.467	5.17536	1.31491	1.32316	1.34099	506	467	477	1194	1256	998	4.45226	4.37467	4.2816	5.68441	5.69267	5.7105	5.74398	5.48308	5.10071	12.2903	12.4584	12.7375
ENSG00000163412.12	EIF4E3	protein_coding	eukaryotic translation initiation factor 4E family member 3 [Source:HGNC Symbol;Acc:HGNC:31837]	chr3	-	1.15282	4.00089e-73	2.99499e-71	327.156	6.18112	1.16252	1.08114	1.2107	1020	1037	1116	2347	2320	1992	5.46071	5.52224	5.50415	6.65822	6.57684	6.7064	4.25167	4.47078	4.38201	8.87092	8.45004	9.33558
ENSG00000196821.9	C6orf106	protein_coding	chromosome 6 open reading frame 106 [Source:HGNC Symbol;Acc:HGNC:21215]	chr6	-	-1.03604	7.42504e-73	5.53861e-71	325.923	7.12079	-0.984064	-1.08534	-1.03682	4489	4132	4540	2195	2140	1737	7.59632	7.5146	7.52641	6.56171	6.46044	6.50896	44.3181	42.1927	42.2218	19.65	18.461	19.2807
ENSG00000092201.9	SUPT16H	protein_coding	SPT16 homolog, facilitates chromatin remodeling subunit [Source:HGNC Symbol;Acc:HGNC:11465]	chr14	-	1.01908	9.7799e-73	7.2695e-71	325.374	7.00668	0.974731	1.02479	1.05611	2033	1904	2049	3886	4208	3375	6.45432	6.39761	6.37947	7.38519	7.43526	7.46657	12.7735	12.3732	12.1273	22.1396	23.1025	23.8417
ENSG00000233098.8	CCDC144NL-AS1	antisense	CCDC144NL antisense RNA 1 [Source:HGNC Symbol;Acc:HGNC:51340]	chr17	+	1.58682	1.51725e-72	1.12383e-70	324.498	4.64435	1.52414	1.55403	1.66803	275	303	303	840	897	762	3.57739	3.75385	3.63065	5.17811	5.20799	5.32199	1.20839	1.37709	1.2542	3.34696	3.44412	3.76463
ENSG00000134215.15	VAV3	protein_coding	vav 3 guanine nucleotide exchange factor [Source:HGNC Symbol;Acc:HGNC:12659]	chr1	-	1.4084	1.55985e-72	1.15135e-70	324.443	5.16113	1.38152	1.37275	1.47285	444	416	523	1188	1235	1039	4.26448	4.20857	4.41385	5.67716	5.66839	5.76848	2.74364	2.65878	3.04435	6.65666	6.66841	7.21858
ENSG00000164346.9	NSA2	protein_coding	NSA2 ribosome biogenesis homolog [Source:HGNC Symbol;Acc:HGNC:30728]	chr5	+	1.14482	1.90382e-72	1.40034e-70	324.046	6.36145	1.09992	1.13074	1.20374	1251	1105	1254	2554	2729	2253	5.75469	5.6137	5.67205	6.78006	6.81089	6.88389	11.3276	10.3488	10.6962	20.97	21.5922	22.9369
ENSG00000010270.13	STARD3NL	protein_coding	STARD3 N-terminal like [Source:HGNC Symbol;Acc:HGNC:19169]	chr7	+	0.987525	6.25718e-72	4.58643e-70	321.674	6.9932	1.01841	0.967937	0.973873	2028	1907	2084	4027	4067	3205	6.45077	6.39987	6.40388	7.43659	7.38611	7.39205	20.9564	20.3819	20.286	37.7334	36.7226	37.2365
ENSG00000135269.17	TES	protein_coding	testin LIM domain protein [Source:HGNC Symbol;Acc:HGNC:14620]	chr7	+	-1.20857	6.61116e-72	4.82912e-70	321.564	7.27955	-1.20303	-1.21071	-1.19841	5539	4574	5142	2181	2269	1796	7.89942	7.66115	7.70596	6.55249	6.5448	6.5571	58.1468	49.6633	50.8482	20.7609	20.8133	21.1979
ENSG00000072849.10	DERL2	protein_coding	derlin 2 [Source:HGNC Symbol;Acc:HGNC:17943]	chr17	-	-1.25037	1.04667e-71	7.61906e-70	320.648	6.25501	-1.21548	-1.31964	-1.20427	2661	2265	2631	1071	1042	886	6.84234	6.64784	6.73982	5.52785	5.42369	5.53907	18.7221	16.4825	17.4373	6.83274	6.40602	7.00866
ENSG00000138772.12	ANXA3	protein_coding	annexin A3 [Source:HGNC Symbol;Acc:HGNC:541]	chr4	+	-1.79359	1.16927e-71	8.48227e-70	320.427	5.63055	-1.739	-1.91375	-1.6914	1954	1465	1981	528	489	448	6.3972	6.01992	6.33083	4.51031	4.33556	4.55791	17.1371	13.2891	16.3662	4.19898	3.74743	4.41757
ENSG00000101327.8	PDYN	protein_coding	prodynorphin [Source:HGNC Symbol;Acc:HGNC:8820]	chr20	-	2.05346	1.1826e-71	8.54952e-70	320.404	7.83354	2.26276	2.07143	1.82894	1766	1922	2577	9807	8983	5959	6.25141	6.41117	6.70993	8.72026	8.52893	8.28645	27.8703	31.3725	38.3102	140.34	123.875	105.734
ENSG00000105499.13	PLA2G4C	protein_coding	phospholipase A2, group IVC (cytosolic, calcium-independent) [Source:HGNC Symbol;Acc:HGNC:9037]	chr19	-	2.35806	2.28594e-71	1.64697e-69	319.09	3.43662	2.2339	2.31521	2.46906	79	73	98	393	435	380	1.80389	1.72969	2.02335	4.08621	4.16752	4.32137	0.536743	0.512989	0.627213	2.42119	2.5825	2.90279
ENSG00000279207.1	RP11-159D12.8	TEC		chr17	+	-1.81907	2.40824e-71	1.72918e-69	318.986	5.01604	-1.81301	-1.84709	-1.75169	1343	1054	1126	328	335	281	5.85691	5.54565	5.517	3.82685	3.79276	3.88817	10.3893	8.4333	8.20539	2.30081	2.26447	2.44405
ENSG00000110002.15	VWA5A	protein_coding	von Willebrand factor A domain containing 5A [Source:HGNC Symbol;Acc:HGNC:6658]	chr11	+	1.2159	3.42399e-71	2.45019e-69	318.285	7.28323	1.20369	1.22797	1.22823	1933	2242	2436	5010	5329	4183	6.38163	6.63313	6.62882	7.75155	7.77583	7.77609	13.564	16.2718	16.1021	31.8778	32.6747	33.0016
ENSG00000108960.7	MMD	protein_coding	monocyte to macrophage differentiation-associated [Source:HGNC Symbol;Acc:HGNC:7153]	chr17	-	-0.982963	4.06558e-71	2.89947e-69	317.942	8.2135	-0.962781	-1.00799	-0.973931	9400	8426	9953	4696	4760	3825	8.66224	8.54226	8.65847	7.65821	7.613	7.64706	132.938	123.25	132.594	60.2206	58.8219	60.8197
ENSG00000129116.17	PALLD	protein_coding	palladin, cytoskeletal associated protein [Source:HGNC Symbol;Acc:HGNC:17068]	chr4	+	-1.15162	6.49356e-71	4.61546e-69	317.009	7.20897	-1.13937	-1.19871	-1.10664	5067	4268	5027	2146	2154	1802	7.77098	7.5613	7.67335	6.52917	6.46984	6.56191	22.5095	19.6103	21.0365	8.64452	8.36127	9.00041
ENSG00000104722.13	NEFM	protein_coding	neurofilament, medium polypeptide [Source:HGNC Symbol;Acc:HGNC:7734]	chr8	+	1.23	1.02068e-70	7.2304e-69	316.107	8.6912	1.25912	1.22188	1.22309	5691	6196	5474	13711	13975	10977	7.93847	8.09887	7.79619	9.20363	9.16639	9.1676	58.3651	65.7236	52.8834	127.506	125.236	126.573
ENSG00000268041.2	CTD-2575K13.6	protein_coding		chr19	-	-3.12095	1.14296e-70	8.06955e-69	315.881	2.79732	-2.72072	-3.12002	-3.42568	313	261	281	41	32	20	3.76283	3.54009	3.5227	0.887818	0.488523	0.182858	6.76763	5.83685	5.72333	0.803845	0.60458	0.4862
ENSG00000108654.13	DDX5	protein_coding	DEAD (Asp-Glu-Ala-Asp) box helicase 5 [Source:HGNC Symbol;Acc:HGNC:2746]	chr17	-	1.0129	1.23739e-70	8.70708e-69	315.723	8.09738	1.01361	1.01135	1.01882	4065	3956	4788	8514	8891	7014	7.45325	7.45184	7.6031	8.51634	8.51408	8.52155	24.9544	25.1182	27.6879	47.3932	47.6923	48.411
ENSG00000163807.5	KIAA1143	protein_coding	KIAA1143 [Source:HGNC Symbol;Acc:HGNC:29198]	chr3	-	1.66971	2.54826e-70	1.78717e-68	314.283	5.78266	1.59879	1.6033	1.81879	571	543	750	1850	1941	1769	4.62595	4.59134	4.93213	6.31527	6.31977	6.53527	4.87833	4.79822	6.03595	14.3319	14.4901	16.9924
ENSG00000136003.15	ISCU	protein_coding	iron-sulfur cluster assembly enzyme [Source:HGNC Symbol;Acc:HGNC:29882]	chr12	+	1.33702	2.77472e-70	1.93955e-68	314.113	5.3551	1.39075	1.23819	1.37486	518	522	598	1419	1335	1152	4.48594	4.53465	4.60644	5.9331	5.78053	5.9172	5.24303	5.46473	5.70169	13.0236	11.8072	13.1098
ENSG00000057019.15	DCBLD2	protein_coding	discoidin, CUB and LCCL domain containing 2 [Source:HGNC Symbol;Acc:HGNC:24627]	chr3	-	1.86613	2.86132e-70	1.99348e-68	314.052	7.06481	2.06377	1.90687	1.60258	1458	1146	1464	5589	5243	3332	5.97527	5.66617	5.89507	7.90927	7.75237	7.44808	5.81055	4.72378	5.49605	20.1972	18.2579	14.9299
ENSG00000184007.18	PTP4A2	protein_coding	protein tyrosine phosphatase type IVA, member 2 [Source:HGNC Symbol;Acc:HGNC:9635]	chr1	-	0.949677	3.51623e-70	2.4417e-68	313.641	7.1123	0.948668	0.966227	0.931838	2184	2124	2345	4240	4489	3440	6.55758	6.5552	6.57394	7.51091	7.52847	7.49408	15.6578	15.7499	15.8369	27.5639	28.1215	27.7287
ENSG00000138670.17	RASGEF1B	protein_coding	RasGEF domain family, member 1B [Source:HGNC Symbol;Acc:HGNC:24881]	chr4	-	-1.10723	4.35251e-70	3.0125e-68	313.216	6.66393	-1.11259	-1.19483	-1.01101	3207	3069	3464	1485	1467	1308	7.11141	7.08577	7.13637	5.99859	5.91635	6.10018	14.1502	14.0057	14.3976	5.94135	5.65593	6.48877
ENSG00000180998.11	GPR137C	protein_coding	G protein-coupled receptor 137C [Source:HGNC Symbol;Acc:HGNC:25445]	chr14	+	1.69613	7.11095e-70	4.90563e-68	312.237	5.93342	1.55421	1.64159	1.88561	609	634	796	1968	2187	2033	4.71859	4.81412	5.01777	6.40438	6.49175	6.73577	4.41829	4.75742	5.44001	12.9467	13.8643	16.5831
ENSG00000188690.12	UROS	protein_coding	uroporphyrinogen III synthase [Source:HGNC Symbol;Acc:HGNC:12592]	chr10	-	1.66649	7.90085e-70	5.4328e-68	312.027	5.43378	1.70419	1.68851	1.63469	400	476	588	1561	1615	1221	4.11465	4.40209	4.5822	6.0705	6.05483	6.00101	2.70541	3.32986	3.74628	9.57355	9.5446	9.28499
ENSG00000204967.10	PCDHA4	protein_coding	protocadherin alpha 4 [Source:HGNC Symbol;Acc:HGNC:8670]	chr5	+	1.0971	9.71354e-70	6.65756e-68	311.615	5.85936	1.10783	1.09347	1.08466	845	845	917	1857	1923	1500	5.18976	5.22747	5.22141	6.32071	6.30635	6.29754	2.82485	2.92174	2.88774	5.6292	5.61732	5.63796
ENSG00000188859.6	FAM78B	protein_coding	family with sequence similarity 78, member B [Source:HGNC Symbol;Acc:HGNC:13495]	chr1	-	-1.44104	1.05551e-69	7.21093e-68	311.45	5.38774	-1.28828	-1.46123	-1.58477	1420	1308	1566	578	536	386	5.93722	5.85662	5.9921	4.64037	4.46742	4.34387	11.941	11.3764	12.4049	4.40734	3.93848	3.64949
ENSG00000203685.9	STUM	protein_coding	chromosome 1 open reading frame 95 [Source:HGNC Symbol;Acc:HGNC:30491]	chr1	+	2.58686	1.22207e-69	8.32188e-68	311.157	3.15482	2.68752	2.56684	2.38359	53	58	68	390	375	259	1.24565	1.40766	1.50974	4.07521	3.95452	3.77127	0.305647	0.345954	0.369406	2.03941	1.88968	1.67933
ENSG00000143409.15	MINDY1	protein_coding	family with sequence similarity 63, member A [Source:HGNC Symbol;Acc:HGNC:25648]	chr1	-	2.08864	1.3583e-69	9.21981e-68	310.947	3.72188	1.98379	2.18228	2.04185	126	116	112	468	562	400	2.46383	2.38367	2.21211	4.33699	4.53549	4.39506	1.49293	1.42159	1.25008	5.02819	5.81858	5.32871
ENSG00000008294.20	SPAG9	protein_coding	sperm associated antigen 9 [Source:HGNC Symbol;Acc:HGNC:14524]	chr17	-	0.948667	2.32609e-69	1.57384e-67	309.874	8.49053	0.893425	0.934569	1.01601	5592	5538	6174	10607	11415	9479	7.91316	7.93695	7.96974	8.83338	8.87452	8.95596	21.0022	21.5128	21.8431	36.1232	37.4615	40.027
ENSG00000179104.8	TMTC2	protein_coding	transmembrane and tetratricopeptide repeat containing 2 [Source:HGNC Symbol;Acc:HGNC:25440]	chr12	+	-1.13515	3.58126e-69	2.41535e-67	309.014	6.84249	-1.1176	-1.10483	-1.17752	3702	3774	3595	1684	1777	1326	7.31837	7.38392	7.18989	6.17979	6.19256	6.11987	19.9846	21.072	18.2813	8.24321	8.38218	8.04811
ENSG00000257093.6	KIAA1147	protein_coding	KIAA1147 [Source:HGNC Symbol;Acc:HGNC:29472]	chr7	-	1.29401	5.5907e-69	3.75859e-67	308.126	5.39157	1.24466	1.3431	1.28665	597	558	558	1343	1504	1135	4.68997	4.63052	4.50693	5.8538	5.95224	5.89579	3.64645	3.52514	3.21056	7.43821	8.02704	7.79443
ENSG00000068366.19	ACSL4	protein_coding	acyl-CoA synthetase long-chain family member 4 [Source:HGNC Symbol;Acc:HGNC:3571]	chrX	-	0.91799	9.12699e-69	6.11653e-67	307.149	8.62848	0.918641	0.873402	0.961822	6255	6094	6965	12042	12206	10185	8.07475	8.07493	8.1436	9.0164	8.97116	9.05958	43.8095	44.1458	45.9528	76.4779	74.7009	80.2037
ENSG00000113739.10	STC2	protein_coding	stanniocalcin 2 [Source:HGNC Symbol;Acc:HGNC:11374]	chr5	-	-2.53571	9.70275e-69	6.48181e-67	307.027	3.20255	-2.60415	-2.59523	-2.27991	388	350	344	57	60	59	4.07093	3.96063	3.81252	1.34388	1.3528	1.66811	2.84479	2.65419	2.3759	0.378957	0.384399	0.486366
ENSG00000112584.13	FAM120B	protein_coding	family with sequence similarity 120B [Source:HGNC Symbol;Acc:HGNC:21109]	chr6	+	1.13294	1.57117e-68	1.04629e-66	306.066	5.83585	1.13468	1.09497	1.16492	824	839	857	1830	1862	1534	5.15354	5.21721	5.12402	6.2996	6.25989	6.32984	6.14073	6.46696	6.01621	12.3663	12.1251	12.8532
ENSG00000176887.6	SOX11	protein_coding	SRY (sex determining region Y)-box 11 [Source:HGNC Symbol;Acc:HGNC:11191]	chr2	+	0.888298	2.52498e-68	1.67617e-66	305.12	8.24705	0.871872	0.868743	0.923513	4919	4898	5194	9073	9469	7719	7.72823	7.75985	7.72048	8.60806	8.60493	8.6597	25.3483	26.1057	25.2129	42.3954	42.637	44.7224
ENSG00000165023.6	DIRAS2	protein_coding	DIRAS family, GTP-binding RAS-like 2 [Source:HGNC Symbol;Acc:HGNC:19323]	chr9	-	0.896975	4.84799e-68	3.20819e-66	303.82	7.92857	0.874308	0.931961	0.883154	3877	3880	4240	7260	7903	5996	7.38497	7.42387	7.42783	8.28653	8.34418	8.29537	37.1733	38.478	38.2958	63.1202	66.2123	64.6383
ENSG00000164032.11	H2AFZ	protein_coding	H2A histone family, member Z [Source:HGNC Symbol;Acc:HGNC:4741]	chr4	-	1.23554	8.96857e-68	5.91645e-66	302.594	5.36409	1.184	1.28851	1.22643	550	553	629	1300	1462	1099	4.57209	4.61758	4.6791	5.80692	5.91143	5.84935	10.7302	11.1587	11.5596	22.9977	24.9231	24.1065
ENSG00000163558.12	PRKCI	protein_coding	protein kinase C, iota [Source:HGNC Symbol;Acc:HGNC:9404]	chr3	+	-1.06203	1.1395e-67	7.49375e-66	302.116	7.683	-0.989639	-1.07358	-1.12111	6686	5872	7021	3247	3204	2433	8.17085	8.02141	8.15515	7.12616	7.04222	6.9947	51.4301	46.7178	50.8744	22.648	21.5355	21.0419
ENSG00000223459.5	TCAF1P1	unprocessed_pseudogene	TRPM8 channel-associated factor 1 pseudogene 1 [Source:HGNC Symbol;Acc:HGNC:33604]	chr7	+	1.47865	1.27615e-67	8.36633e-66	301.89	4.6965	1.5026	1.48647	1.43747	289	325	352	905	936	710	3.64851	3.85434	3.84549	5.28538	5.26925	5.22025	5.81757	6.76663	6.67477	16.5192	16.4638	16.0692
ENSG00000165025.14	SYK	protein_coding	spleen tyrosine kinase [Source:HGNC Symbol;Acc:HGNC:11491]	chr9	+	-2.53949	2.95128e-67	1.92884e-65	300.219	4.56086	-2.15802	-2.56665	-2.97193	1043	800	965	205	161	95	5.49281	5.14871	5.29485	3.1541	2.74547	2.34019	8.99466	7.13568	7.8393	1.60306	1.21321	0.92112
ENSG00000183036.10	PCP4	protein_coding	Purkinje cell protein 4 [Source:HGNC Symbol;Acc:HGNC:8742]	chr21	+	2.42018	3.16684e-67	2.06333e-65	300.079	3.1863	2.27549	2.4477	2.45939	58	76	68	329	388	307	1.37112	1.78629	1.50974	3.83121	4.00341	4.01511	2.35619	3.19332	2.6022	12.1192	13.7729	14.0221
ENSG00000162980.16	ARL5A	protein_coding	ADP-ribosylation factor-like 5A [Source:HGNC Symbol;Acc:HGNC:696]	chr2	-	1.37078	4.2428e-67	2.75586e-65	299.496	4.97371	1.31923	1.37386	1.41666	386	388	463	1019	1107	895	4.06351	4.10854	4.23882	5.45619	5.51082	5.55362	2.58235	2.68475	2.91782	6.18155	6.47122	6.73198
ENSG00000158747.13	NBL1	protein_coding	neuroblastoma 1, DAN family BMP antagonist [Source:HGNC Symbol;Acc:HGNC:7650]	chr1	+	2.19725	7.314e-67	4.73615e-65	298.41	4.3436	2.26962	2.28096	2.04957	134	202	176	812	856	572	2.55128	3.17356	2.85424	5.12932	5.14066	4.90927	1.73756	2.70914	2.1498	9.54744	9.69884	8.33917
ENSG00000135116.9	HRK	protein_coding	harakiri, BCL2 interacting protein [Source:HGNC Symbol;Acc:HGNC:5185]	chr12	-	2.93499	9.87436e-67	6.37455e-65	297.812	6.92914	2.49883	2.84533	3.35231	550	697	746	3700	4921	5489	4.57209	4.95039	4.92444	7.31447	7.66097	8.16795	3.60595	4.72645	4.60729	21.9966	28.1917	40.4616
ENSG00000148498.15	PARD3	protein_coding	par-3 family cell polarity regulator [Source:HGNC Symbol;Acc:HGNC:16051]	chr10	-	-1.05224	1.00341e-66	6.45793e-65	297.78	7.21053	-1.05961	-1.01029	-1.08169	4872	4218	4981	2223	2406	1797	7.71438	7.54431	7.66009	6.57998	6.6293	6.5579	33.6097	30.096	32.3685	13.9057	14.5032	13.9379
ENSG00000006007.11	GDE1	protein_coding	glycerophosphodiester phosphodiesterase 1 [Source:HGNC Symbol;Acc:HGNC:29644]	chr16	-	-1.03897	1.02812e-66	6.59681e-65	297.731	6.74573	-1.00623	-1.07872	-1.02589	3334	3117	3712	1666	1657	1349	7.1674	7.10815	7.23606	6.1643	6.09182	6.14465	33.9215	32.8013	35.5768	15.3702	14.7314	15.4317
ENSG00000250510.7	GPR162	protein_coding	G protein-coupled receptor 162 [Source:HGNC Symbol;Acc:HGNC:16693]	chr12	+	1.80871	1.33356e-66	8.53072e-65	297.213	4.92456	1.96061	1.84454	1.57514	291	318	342	1226	1183	770	3.65839	3.82312	3.80417	5.72251	5.60644	5.33703	3.96804	4.48492	4.39297	15.159	14.0954	11.805
ENSG00000088854.12	C20orf194	protein_coding	chromosome 20 open reading frame 194 [Source:HGNC Symbol;Acc:HGNC:17721]	chr20	-	1.08513	1.50835e-66	9.61973e-65	296.967	6.46858	1.08052	1.09915	1.0803	1312	1201	1492	2789	2955	2289	5.82327	5.73368	5.92236	6.90695	6.92559	6.90674	6.90181	6.53458	7.39346	13.3037	13.5831	13.5384
ENSG00000255529.7	POLR2M	protein_coding	polymerase (RNA) II (DNA directed) polypeptide M [Source:HGNC Symbol;Acc:HGNC:14862]	chr15	+	1.23289	1.65277e-66	1.0509e-64	296.785	5.8215	1.18933	1.19912	1.31222	790	712	881	1791	1886	1601	5.0929	4.98103	5.16377	6.26856	6.27835	6.39145	5.39927	5.03308	5.67197	11.0994	11.2632	12.3025
ENSG00000169714.16	CNBP	protein_coding	CCHC-type zinc finger, nucleic acid binding protein [Source:HGNC Symbol;Acc:HGNC:13164]	chr3	-	1.06433	3.14693e-66	1.99495e-64	295.501	6.37795	1.10817	1.07149	1.01027	1241	1171	1384	2699	2752	2070	5.74313	5.69725	5.81412	6.85967	6.82299	6.76177	28.9353	28.2396	30.3978	57.0631	56.0681	54.2649
ENSG00000075415.12	SLC25A3	protein_coding	solute carrier family 25 (mitochondrial carrier; phosphate carrier), member 3 [Source:HGNC Symbol;Acc:HGNC:10989]	chr12	+	0.901559	8.23433e-66	5.2044e-64	293.584	8.3404	0.932256	0.886227	0.887005	5060	5104	5772	10029	10160	7978	7.76899	7.81926	7.87264	8.75255	8.70652	8.7073	25.556	26.6624	27.4612	45.9301	44.8382	45.3033
ENSG00000116141.15	MARK1	protein_coding	MAP/microtubule affinity-regulating kinase 1 [Source:HGNC Symbol;Acc:HGNC:6896]	chr1	+	1.17094	8.77568e-66	5.52999e-64	293.457	6.52985	1.10372	1.1741	1.23644	1404	1309	1287	2840	3119	2556	5.9209	5.85772	5.70946	6.93308	7.00346	7.0658	11.6452	11.2296	10.0556	21.3596	22.6051	23.8359
ENSG00000113594.9	LIFR	protein_coding	leukemia inhibitory factor receptor alpha [Source:HGNC Symbol;Acc:HGNC:6597]	chr5	-	1.01944	1.19245e-65	7.49185e-64	292.846	7.85986	1.07712	1.02706	0.954708	3531	3294	4006	7526	7603	5675	7.25018	7.18778	7.34597	8.33843	8.28836	8.21602	13.3723	12.9026	14.2912	25.8444	25.1596	24.1638
ENSG00000182621.17	PLCB1	protein_coding	phospholipase C, beta 1 (phosphoinositide-specific) [Source:HGNC Symbol;Acc:HGNC:15917]	chr20	+	0.968451	1.54455e-65	9.67523e-64	292.33	7.49468	0.95635	0.954932	0.996924	2671	2804	3126	5503	5750	4646	6.84775	6.95558	6.98834	7.88691	7.88549	7.92748	6.89228	7.48364	7.5985	12.8761	12.9649	13.4791
ENSG00000101445.9	PPP1R16B	protein_coding	protein phosphatase 1, regulatory subunit 16B [Source:HGNC Symbol;Acc:HGNC:15850]	chr20	+	-1.10973	2.15326e-65	1.34483e-63	291.668	6.39359	-1.01308	-1.10195	-1.22387	2708	2568	2800	1320	1298	936	6.86758	6.82883	6.82957	5.82891	5.74005	5.61812	19.0111	18.6465	18.5168	8.40288	7.9624	7.38799
ENSG00000135913.10	USP37	protein_coding	ubiquitin specific peptidase 37 [Source:HGNC Symbol;Acc:HGNC:20063]	chr2	-	-1.12928	2.1805e-65	1.35783e-63	291.643	6.05879	-1.04206	-1.14353	-1.2055	2192	2012	2223	1029	1003	754	6.56285	6.47712	6.49694	5.47025	5.36877	5.3068	10.6014	10.0646	10.1277	4.51267	4.23872	4.10002
ENSG00000011523.13	CEP68	protein_coding	centrosomal protein 68kDa [Source:HGNC Symbol;Acc:HGNC:29076]	chr2	+	1.40072	4.11524e-65	2.55508e-63	290.377	5.91515	1.27703	1.38917	1.53195	699	775	866	1869	2113	1831	4.91682	5.10302	5.13906	6.32999	6.44214	6.58492	3.64214	4.17664	4.25057	8.8305	9.62034	10.7266
ENSG00000196159.11	FAT4	protein_coding	FAT atypical cadherin 4 [Source:HGNC Symbol;Acc:HGNC:23109]	chr4	+	1.94907	5.05561e-65	3.12973e-63	289.967	4.44762	1.96234	1.91013	2.00734	162	237	235	810	817	686	2.82131	3.40203	3.26694	5.12577	5.07355	5.17076	0.442769	0.669972	0.605034	2.00745	1.95117	2.10804
ENSG00000075223.13	SEMA3C	protein_coding	sema domain, immunoglobulin domain (Ig), short basic domain, secreted, (semaphorin) 3C [Source:HGNC Symbol;Acc:HGNC:10725]	chr7	-	1.17088	5.83918e-65	3.60424e-63	289.68	8.99012	1.098	1.1702	1.25203	6573	7149	8351	15533	17080	14187	8.14627	8.30521	8.40535	9.38361	9.45581	9.53764	47.1165	53.0029	56.3894	100.963	106.981	114.338
ENSG00000094841.13	UPRT	protein_coding	uracil phosphoribosyltransferase (FUR1) homolog (S. cerevisiae) [Source:HGNC Symbol;Acc:HGNC:28334]	chrX	+	1.874	6.21688e-65	3.82619e-63	289.555	3.98883	1.83738	1.91721	1.85503	185	139	156	568	628	472	3.01062	2.64062	2.68245	4.61528	4.69511	4.63293	2.94233	2.28654	2.33719	8.19151	8.72751	8.44022
ENSG00000140526.17	ABHD2	protein_coding	abhydrolase domain containing 2 [Source:HGNC Symbol;Acc:HGNC:18717]	chr15	+	0.939902	9.44323e-65	5.79496e-63	288.722	6.92312	0.927902	0.946876	0.944729	1934	1827	2103	3681	3901	3057	6.38237	6.33811	6.41696	7.30705	7.32602	7.32388	8.3997	8.20713	8.60392	14.4967	14.8045	14.9278
ENSG00000082014.16	SMARCD3	protein_coding	SWI/SNF related, matrix associated, actin dependent regulator of chromatin, subfamily d, member 3 [Source:HGNC Symbol;Acc:HGNC:11108]	chr7	-	1.1251	1.0451e-64	6.39478e-63	288.519	6.66895	1.19009	1.17089	1.00195	1450	1494	1563	3398	3507	2448	5.96734	6.04816	5.98934	7.1917	7.1725	7.00356	12.5334	13.3567	12.7265	26.6331	26.488	23.7906
ENSG00000164615.4	CAMLG	protein_coding	calcium modulating ligand [Source:HGNC Symbol;Acc:HGNC:1471]	chr5	+	1.21279	1.28875e-64	7.86286e-63	288.102	6.4342	1.17334	1.1686	1.3026	1131	1144	1406	2731	2847	2452	5.60946	5.66365	5.83684	6.87666	6.87191	7.00591	22.8798	23.9365	26.7932	50.0965	50.3255	55.7702
ENSG00000142192.20	APP	protein_coding	amyloid beta (A4) precursor protein [Source:HGNC Symbol;Acc:HGNC:620]	chr21	-	0.838827	1.34765e-64	8.19852e-63	288.013	10.7403	0.817525	0.836414	0.863604	27798	27394	31312	50271	53272	42604	10.2263	10.243	10.3118	11.0779	11.0968	11.1239	197.747	201.556	209.825	324.272	331.136	340.752
ENSG00000115902.10	SLC1A4	protein_coding	solute carrier family 1 (glutamate/neutral amino acid transporter), member 4 [Source:HGNC Symbol;Acc:HGNC:10942]	chr2	+	-0.859959	2.48758e-64	1.50899e-62	286.791	8.08923	-0.840065	-0.869174	-0.869821	8304	7914	8498	4558	4672	3665	8.48343	8.45184	8.43052	7.6152	7.58609	7.58544	53.7686	53.0008	51.8331	26.7616	26.4335	26.6813
ENSG00000139514.12	SLC7A1	protein_coding	solute carrier family 7 (cationic amino acid transporter, y+ system), member 1 [Source:HGNC Symbol;Acc:HGNC:11057]	chr13	-	-1.09934	2.52634e-64	1.52811e-62	286.76	6.81968	-1.07802	-1.14783	-1.06276	3850	3337	3639	1690	1684	1402	7.37489	7.20648	7.20743	6.18491	6.11511	6.20018	22.4884	20.1605	20.0231	8.95121	8.59512	9.20744
ENSG00000145725.19	PPIP5K2	protein_coding	diphosphoinositol pentakisphosphate kinase 2 [Source:HGNC Symbol;Acc:HGNC:29035]	chr5	+	1.02233	3.48759e-64	2.10351e-62	286.118	7.49869	1.02539	0.984473	1.06257	2735	2539	3149	5643	5737	4753	6.88188	6.81246	6.99891	7.92314	7.88222	7.96032	7.11546	6.83209	7.71735	13.3123	13.0419	13.9029
ENSG00000124785.8	NRN1	protein_coding	neuritin 1 [Source:HGNC Symbol;Acc:HGNC:17972]	chr6	-	-1.46672	4.18018e-64	2.51406e-62	285.757	6.46546	-1.50904	-1.49496	-1.36736	2974	2564	3610	1050	1109	951	7.00266	6.82658	7.19589	5.49934	5.51342	5.64102	57.3979	51.1821	65.6314	18.3756	18.7024	20.6361
ENSG00000100316.15	RPL3	protein_coding	ribosomal protein L3 [Source:HGNC Symbol;Acc:HGNC:10332]	chr22	-	1.04385	4.25592e-64	2.55234e-62	285.721	8.88915	1.03996	1.07027	1.02985	6545	7468	7807	14782	15789	12049	8.14011	8.36818	8.3082	9.31212	9.34243	9.30201	61.4305	72.4977	69.0253	125.807	129.491	127.15
ENSG00000143171.12	RXRG	protein_coding	retinoid X receptor, gamma [Source:HGNC Symbol;Acc:HGNC:10479]	chr1	-	-1.80267	5.36381e-64	3.20765e-62	285.26	5.56367	-1.72087	-1.97756	-1.67851	1965	1449	1739	511	447	432	6.40529	6.0041	6.14308	4.46328	4.20659	4.50564	32.7477	24.9765	27.3003	7.7221	6.50934	8.09458
ENSG00000058262.9	SEC61A1	protein_coding	Sec61 translocon alpha 1 subunit [Source:HGNC Symbol;Acc:HGNC:18276]	chr3	+	-0.916221	5.64173e-64	3.36432e-62	285.159	7.40946	-0.94496	-0.907418	-0.89338	5327	4909	5402	2680	2877	2280	7.84314	7.76308	7.7771	6.84948	6.88702	6.90106	50.9566	48.5686	48.6768	23.246	24.0474	24.5214
ENSG00000187068.2	C3orf70	protein_coding	chromosome 3 open reading frame 70 [Source:HGNC Symbol;Acc:HGNC:33731]	chr3	-	-1.7848	8.49143e-64	5.04941e-62	284.344	5.02812	-1.65868	-2.00252	-1.67425	1306	1029	1203	367	302	298	5.81667	5.51109	5.61225	3.98798	3.64415	3.97242	9.94387	8.10351	8.62835	2.53381	2.00923	2.55106
ENSG00000131374.14	TBC1D5	protein_coding	TBC1 domain family, member 5 [Source:HGNC Symbol;Acc:HGNC:19166]	chr3	-	-1.07117	9.75068e-64	5.78193e-62	284.068	7.11398	-1.04964	-1.06511	-1.08997	4643	3919	4652	2101	2174	1677	7.64496	7.43829	7.56155	6.49863	6.48316	6.45829	18.5119	16.1612	17.472	7.59582	7.57397	7.51758
ENSG00000138279.15	ANXA7	protein_coding	annexin A7 [Source:HGNC Symbol;Acc:HGNC:545]	chr10	-	-1.19451	9.9089e-64	5.8593e-62	284.036	6.24758	-1.12606	-1.16777	-1.28851	2592	2215	2629	1121	1139	822	6.80446	6.61567	6.73873	5.59356	5.55185	5.43111	40.6915	35.9656	38.8784	15.9577	15.6244	14.5088
ENSG00000198909.7	MAP3K3	protein_coding	mitogen-activated protein kinase kinase kinase 3 [Source:HGNC Symbol;Acc:HGNC:6855]	chr17	+	-1.06355	1.19362e-63	7.03836e-62	283.665	5.96193	-1.06512	-1.09769	-1.02042	1978	1933	2006	933	954	790	6.41479	6.41939	6.3489	5.32925	5.29667	5.37394	14.5525	14.7091	13.9024	6.22426	6.13295	6.53476
ENSG00000258702.1	RP11-433J8.1	lincRNA		chr14	+	-1.98547	1.34789e-63	7.92587e-62	283.423	3.54634	-1.9216	-1.94741	-2.03668	433	390	471	111	114	84	4.22846	4.11592	4.26342	2.281	2.25519	2.16592	6.42071	5.98143	6.57909	1.4925	1.47711	1.40045
ENSG00000150361.11	KLHL1	protein_coding	kelch-like family member 1 [Source:HGNC Symbol;Acc:HGNC:6352]	chr13	-	1.6542	1.5259e-63	8.94769e-62	283.176	5.14795	1.59563	1.63986	1.7517	341	375	494	1197	1291	1095	3.88568	4.05963	4.3319	5.68803	5.73226	5.8441	3.69274	4.20021	5.03931	11.754	12.2161	13.3322
ENSG00000164100.8	NDST3	protein_coding	N-deacetylase/N-sulfotransferase (heparan glucosaminyl) 3 [Source:HGNC Symbol;Acc:HGNC:7682]	chr4	+	1.28711	2.71485e-63	1.58755e-61	282.028	5.54547	1.2902	1.38735	1.16264	649	617	647	1548	1732	1163	4.81007	4.77503	4.71967	6.05845	6.1556	5.93089	4.16032	4.09084	3.90693	8.99806	9.70155	8.38212
ENSG00000100353.17	EIF3D	protein_coding	eukaryotic translation initiation factor 3, subunit D [Source:HGNC Symbol;Acc:HGNC:3278]	chr22	-	1.04372	5.17878e-63	3.02e-61	280.741	6.40814	0.999795	1.09754	1.0298	1254	1320	1333	2582	2890	2164	5.75814	5.86977	5.76004	6.79578	6.89352	6.82579	13.8433	15.0717	13.8619	25.8462	27.8774	26.8592
ENSG00000213281.4	NRAS	protein_coding	neuroblastoma RAS viral (v-ras) oncogene homolog [Source:HGNC Symbol;Acc:HGNC:7989]	chr1	-	-1.15769	5.79898e-63	3.37236e-61	280.515	6.98927	-1.06723	-1.21058	-1.18866	4348	3632	4371	1939	1836	1463	7.55029	7.32862	7.47171	6.38298	6.23963	6.26155	43.9102	37.9373	41.5821	17.7562	16.2017	16.6116
ENSG00000128512.20	DOCK4	protein_coding	dedicator of cytokinesis 4 [Source:HGNC Symbol;Acc:HGNC:19192]	chr7	-	1.05466	6.19986e-63	3.59558e-61	280.382	6.23575	1.0755	1.02453	1.06326	1204	1089	1157	2402	2425	1955	5.69954	5.5927	5.55611	6.69161	6.64064	6.67937	4.7044	4.401	4.25854	8.51034	8.27944	8.58849
ENSG00000186594.14	MIR22HG	lincRNA	MIR22 host gene [Source:HGNC Symbol;Acc:HGNC:28219]	chr17	-	-1.7166	6.99827e-63	4.04749e-61	280.14	4.81067	-1.70862	-1.59833	-1.82372	1116	864	1029	301	340	228	5.59023	5.25948	5.38729	3.70371	3.814	3.58861	16.7924	13.4464	14.5852	4.10687	4.47032	3.85723
ENSG00000141002.19	TCF25	protein_coding	transcription factor 25 (basic helix-loop-helix) [Source:HGNC Symbol;Acc:HGNC:29181]	chr16	+	0.998617	8.77458e-63	5.06097e-61	279.69	7.33963	1.03114	1.02611	0.938134	2357	2549	2708	5134	5351	3951	6.66746	6.81812	6.78141	7.78681	7.78177	7.6938	13.2924	14.8682	14.386	26.254	26.3687	25.052
ENSG00000187122.16	SLIT1	protein_coding	slit guidance ligand 1 [Source:HGNC Symbol;Acc:HGNC:11085]	chr10	-	1.36076	1.19546e-62	6.87635e-61	279.073	6.62392	1.4439	1.37959	1.26769	1139	1409	1344	3487	3488	2533	5.61961	5.96377	5.77188	7.22898	7.16467	7.05277	5.62182	7.193	6.24888	15.6064	15.0432	14.0566
ENSG00000215105.4	TTC3P1	processed_pseudogene	tetratricopeptide repeat domain 3 pseudogene 1 [Source:HGNC Symbol;Acc:HGNC:23318]	chrX	-	-1.19471	3.42494e-62	1.96468e-60	276.976	6.38156	-1.22069	-1.17459	-1.17388	2963	2471	2717	1151	1243	976	6.99732	6.77332	6.78619	5.63159	5.67769	5.67839	21.8925	18.8834	18.9105	7.71142	8.02501	8.10784
ENSG00000207137.1	SNORD116-13	snoRNA	small nucleolar RNA, C/D box 116-13 [Source:HGNC Symbol;Acc:HGNC:33079]	chr15	+	-1.99031	3.80851e-62	2.1788e-60	276.764	3.37628	-1.9297	-2.05193	-1.91994	374	376	398	98	94	81	4.01819	4.06345	4.02167	2.10473	1.9825	2.11449	182.651	189.926	183.098	43.3983	40.1134	44.4762
ENSG00000052802.12	MSMO1	protein_coding	methylsterol monooxygenase 1 [Source:HGNC Symbol;Acc:HGNC:10545]	chr4	+	1.26757	3.83362e-62	2.18724e-60	276.751	7.26103	1.42221	1.23321	1.13537	1989	1986	2379	5608	5145	3773	6.42278	6.45838	6.59469	7.91416	7.72516	7.62732	30.9011	31.9128	34.8164	79.0031	69.8452	65.9051
ENSG00000109466.13	KLHL2	protein_coding	kelch-like family member 2 [Source:HGNC Symbol;Acc:HGNC:6353]	chr4	+	1.39418	4.11774e-62	2.343e-60	276.609	5.05719	1.3821	1.33673	1.46837	386	415	495	1113	1128	970	4.06351	4.20512	4.3348	5.58324	5.53788	5.66951	4.47909	4.98077	5.41075	11.711	11.4373	12.6551
ENSG00000139579.12	NABP2	protein_coding	nucleic acid binding protein 2 [Source:HGNC Symbol;Acc:HGNC:28412]	chr12	+	1.21342	4.59342e-62	2.60664e-60	276.391	5.30382	1.24272	1.20095	1.19629	526	523	631	1311	1332	1042	4.50796	4.5374	4.68366	5.81906	5.77729	5.77264	10.6552	10.9578	12.0408	24.081	23.5772	23.7321
ENSG00000110680.12	CALCA	protein_coding	calcitonin-related polypeptide alpha [Source:HGNC Symbol;Acc:HGNC:1437]	chr11	-	4.10461	6.54527e-62	3.70431e-60	275.685	1.77752	4.01458	3.75934	3.78903	10	10	6	167	146	117	-0.947842	-0.91635	-1.59489	2.86155	2.60632	2.63601	0.211138	0.218379	0.119335	3.19727	2.69358	2.77744
ENSG00000102158.19	MAGT1	protein_coding	magnesium transporter 1 [Source:HGNC Symbol;Acc:HGNC:28880]	chrX	-	-1.19497	8.6445e-62	4.87929e-60	275.131	5.288	-1.1441	-1.20358	-1.23063	1310	1177	1326	568	570	439	5.82107	5.70461	5.75246	4.61528	4.5558	4.52874	12.1058	11.2498	11.5429	4.75957	4.60266	4.56121
ENSG00000115310.17	RTN4	protein_coding	reticulon 4 [Source:HGNC Symbol;Acc:HGNC:14085]	chr2	-	0.899636	1.11257e-61	6.26305e-60	274.628	10.1598	0.901984	0.850314	0.94818	18074	17517	20733	34675	34991	29389	9.60528	9.59792	9.71704	10.5421	10.4904	10.5883	122.226	122.522	132.075	212.628	206.765	223.453
ENSG00000111846.16	GCNT2	protein_coding	glucosaminyl (N-acetyl) transferase 2, I-branching enzyme (I blood group) [Source:HGNC Symbol;Acc:HGNC:4204]	chr6	+	2.08403	2.3994e-61	1.34711e-59	273.096	3.54555	2.04422	2.03543	2.16151	115	82	118	430	447	383	2.33423	1.89324	2.28601	4.21537	4.20659	4.33267	0.569551	0.420043	0.550512	1.93108	1.93443	2.13268
ENSG00000064995.16	TAF11	protein_coding	TAF11 RNA polymerase II, TATA box binding protein (TBP)-associated factor, 28kDa [Source:HGNC Symbol;Acc:HGNC:11544]	chr6	-	1.33107	3.38368e-61	1.89468e-59	272.411	4.91935	1.24582	1.39426	1.33629	406	398	409	953	1105	833	4.13602	4.14507	4.06079	5.35978	5.50821	5.45025	11.5453	11.706	10.956	24.5737	27.4571	26.6329
ENSG00000183722.7	LHFP	protein_coding	lipoma HMGIC fusion partner [Source:HGNC Symbol;Acc:HGNC:6586]	chr13	-	-1.48835	5.88753e-61	3.28799e-59	271.308	6.82011	-1.34307	-1.50103	-1.61033	4423	3553	3721	1515	1420	1033	7.57496	7.29691	7.23956	6.02741	5.86944	5.76014	85.4001	70.9549	67.6785	26.5247	23.9575	22.4251
ENSG00000259280.1	RP11-122D10.1	processed_transcript		chr15	-	-2.08148	7.03571e-61	3.91883e-59	270.953	3.80637	-2.1348	-2.11537	-1.91709	586	458	527	116	123	111	4.66323	4.34671	4.4248	2.34344	2.36288	2.56116	18.9418	15.3121	16.0466	3.39999	3.47408	4.03402
ENSG00000111666.10	CHPT1	protein_coding	choline phosphotransferase 1 [Source:HGNC Symbol;Acc:HGNC:17852]	chr12	+	-1.31601	1.14139e-60	6.34072e-59	269.988	5.79379	-1.22756	-1.41732	-1.29016	2002	1656	1897	780	715	613	6.43217	6.1965	6.26839	5.07146	4.8817	5.00886	14.9817	12.8175	13.3726	5.29283	4.67536	5.15763
ENSG00000097046.12	CDC7	protein_coding	cell division cycle 7 [Source:HGNC Symbol;Acc:HGNC:1745]	chr1	+	-1.2336	1.25789e-60	6.96958e-59	269.795	5.39577	-1.20974	-1.25488	-1.22012	1439	1232	1474	589	597	480	5.95637	5.77039	5.90488	4.66747	4.62233	4.65709	18.1767	16.0957	17.5389	6.7463	6.58931	6.81691
ENSG00000162496.8	DHRS3	protein_coding	dehydrogenase/reductase (SDR family) member 3 [Source:HGNC Symbol;Acc:HGNC:17693]	chr1	-	-1.67816	1.60031e-60	8.84362e-59	269.315	5.9713	-1.90415	-1.73488	-1.41139	2405	2039	2262	589	693	681	6.69652	6.49633	6.522	4.66747	4.83674	5.16023	35.5919	31.2104	31.534	7.90401	8.9615	11.3312
ENSG00000128951.13	DUT	protein_coding	deoxyuridine triphosphatase [Source:HGNC Symbol;Acc:HGNC:3078]	chr15	+	1.15063	2.15684e-60	1.1888e-58	268.72	5.16876	1.14101	1.1686	1.13158	525	515	534	1149	1225	937	4.50523	4.51525	4.44376	5.62909	5.65668	5.61966	6.42034	6.51406	6.15162	12.7413	13.0902	12.8834
ENSG00000135299.16	ANKRD6	protein_coding	ankyrin repeat domain 6 [Source:HGNC Symbol;Acc:HGNC:17280]	chr6	+	0.975195	2.44328e-60	1.34317e-58	268.472	6.43164	0.950584	0.991997	0.981134	1320	1379	1400	2618	2818	2195	5.83202	5.93276	5.83068	6.81574	6.85715	6.84629	7.12064	7.69405	7.11415	12.8059	13.283	13.3129
ENSG00000157557.11	ETS2	protein_coding	v-ets avian erythroblastosis virus E26 oncogene homolog 2 [Source:HGNC Symbol;Acc:HGNC:3489]	chr21	+	-0.996225	4.05352e-60	2.22259e-58	267.463	6.33661	-0.96962	-0.998546	-1.01688	2605	2376	2584	1274	1306	1012	6.81168	6.71681	6.71384	5.77782	5.7489	5.73056	25.4718	24.0295	23.801	11.2958	11.1585	11.1256
ENSG00000165434.7	PGM2L1	protein_coding	phosphoglucomutase 2-like 1 [Source:HGNC Symbol;Acc:HGNC:20898]	chr11	-	0.91522	5.70076e-60	3.1177e-58	266.784	9.6352	0.894313	0.873128	0.979797	12305	12218	14355	23806	24536	20734	9.05068	9.07824	9.18673	9.99953	9.97835	10.085	62.6832	64.3747	68.8846	109.964	109.216	118.753
ENSG00000168175.14	MAPK1IP1L	protein_coding	mitogen-activated protein kinase 1 interacting protein 1-like [Source:HGNC Symbol;Acc:HGNC:19840]	chr14	+	1.0261	6.76435e-60	3.6898e-58	266.443	6.02452	0.975222	1.07742	1.01899	1015	967	1039	1963	2204	1661	5.45363	5.42161	5.40122	6.40071	6.50291	6.44447	6.52606	6.43068	6.29289	11.4446	12.3825	12.0073
ENSG00000108219.14	TSPAN14	protein_coding	tetraspanin 14 [Source:HGNC Symbol;Acc:HGNC:23303]	chr10	+	1.13896	7.05149e-60	3.83652e-58	266.36	5.41849	1.17102	1.15488	1.08321	597	601	686	1401	1449	1082	4.68997	4.73725	4.80384	5.9147	5.89857	5.8269	1.49951	1.56133	1.62312	3.19088	3.18021	3.05559
ENSG00000177675.8	CD163L1	protein_coding	CD163 molecule-like 1 [Source:HGNC Symbol;Acc:HGNC:30375]	chr12	-	-2.98137	7.9286e-60	4.30264e-58	266.126	2.39465	-3.40514	-2.6193	-2.76274	219	199	219	18	34	24	3.25159	3.15219	3.16617	-0.215159	0.570683	0.427236	1.7293	1.62527	1.62899	0.128883	0.234593	0.213073
ENSG00000231721.6	LINC-PINT	antisense	long intergenic non-protein coding RNA, p53 induced transcript [Source:HGNC Symbol;Acc:HGNC:26885]	chr7	-	-1.82077	1.46823e-59	7.94726e-58	264.899	4.21262	-1.75577	-1.68044	-2.03073	721	651	639	195	215	132	4.9614	4.85218	4.70178	3.08268	3.15801	2.80773	7.17489	6.70049	5.99005	1.75959	1.86952	1.47688
ENSG00000104219.12	ZDHHC2	protein_coding	zinc finger, DHHC-type containing 2 [Source:HGNC Symbol;Acc:HGNC:18469]	chr8	+	1.10469	1.53305e-59	8.27691e-58	264.812	7.3469	1.08831	1.04824	1.18485	2360	2161	2778	5101	5189	4477	6.6693	6.58009	6.8182	7.77751	7.73744	7.87404	15.7439	14.9108	17.4575	30.8569	30.2479	33.5799
ENSG00000105251.10	SHD	protein_coding	Src homology 2 domain containing transforming protein D [Source:HGNC Symbol;Acc:HGNC:30633]	chr19	+	2.76118	1.55681e-59	8.38373e-58	264.782	2.94495	2.69738	2.90777	2.5853	34	56	49	303	367	230	0.634648	1.35873	1.05408	3.7132	3.92359	3.60112	0.543446	0.925786	0.737773	4.39153	5.12572	4.1333
ENSG00000041353.9	RAB27B	protein_coding	RAB27B, member RAS oncogene family [Source:HGNC Symbol;Acc:HGNC:9767]	chr18	+	1.15981	1.57165e-59	8.44213e-58	264.763	7.37493	1.18426	1.09017	1.21644	2308	2133	2812	5410	5301	4541	6.63718	6.5613	6.83573	7.86232	7.76824	7.89451	13.953	13.3373	16.0139	29.6569	28.0028	30.8657
ENSG00000164199.16	ADGRV1	protein_coding	adhesion G protein-coupled receptor V1 [Source:HGNC Symbol;Acc:HGNC:17416]	chr5	+	-1.38673	1.62345e-59	8.69823e-58	264.698	5.56089	-1.45112	-1.49091	-1.20774	1670	1565	1546	576	586	560	6.17087	6.11506	5.97358	4.63538	4.5956	4.87877	2.21848	2.1503	1.93463	0.693837	0.680217	0.83641
ENSG00000104892.16	KLC3	protein_coding	kinesin light chain 3 [Source:HGNC Symbol;Acc:HGNC:20717]	chr19	+	-3.35601	1.66283e-59	8.88668e-58	264.651	2.0234	-3.29825	-3.35512	-2.9606	155	168	179	15	15	16	2.75839	2.9105	2.87834	-0.449176	-0.506045	-0.111529	1.9059	2.1366	2.07335	0.167246	0.161165	0.221198
ENSG00000145920.14	CPLX2	protein_coding	complexin 2 [Source:HGNC Symbol;Acc:HGNC:2310]	chr5	+	0.967238	1.74295e-59	9.29134e-58	264.557	7.45425	1.02916	0.990041	0.87655	2675	2783	2902	5635	5736	4161	6.8499	6.94474	6.88115	7.92109	7.88197	7.76848	16.9303	18.2179	17.3017	32.3393	31.7221	29.6095
ENSG00000184056.14	VPS33B	protein_coding	vacuolar protein sorting 33 homolog B (yeast) [Source:HGNC Symbol;Acc:HGNC:12712]	chr15	-	1.18642	2.52744e-59	1.34394e-57	263.816	5.11748	1.1781	1.18022	1.19856	467	477	551	1117	1170	930	4.33702	4.40511	4.48879	5.58841	5.59052	5.60886	5.22991	5.52511	5.81271	11.343	11.4492	11.7099
ENSG00000138193.15	PLCE1	protein_coding	phospholipase C, epsilon 1 [Source:HGNC Symbol;Acc:HGNC:17175]	chr10	+	-1.95567	3.00605e-59	1.59442e-57	263.471	4.39955	-1.93563	-1.97836	-1.88704	863	790	680	199	202	169	5.22009	5.13061	4.7912	3.11167	3.06894	3.16026	2.99882	2.8393	2.22586	0.627031	0.613341	0.660265
ENSG00000172053.17	QARS	protein_coding	glutaminyl-tRNA synthetase [Source:HGNC Symbol;Acc:HGNC:9751]	chr3	-	1.18995	1.21935e-58	6.45126e-57	260.681	6.25583	1.19055	1.23709	1.14952	969	1157	1155	2468	2666	1969	5.38686	5.67993	5.55361	6.73069	6.77722	6.68966	9.24752	11.4204	10.3832	21.3571	22.2317	21.1271
ENSG00000188554.13	NBR1	protein_coding	neighbor of BRCA1 gene 1 [Source:HGNC Symbol;Acc:HGNC:6746]	chr17	+	0.923781	1.63113e-58	8.60829e-57	260.101	7.05122	0.860362	0.923614	0.984301	2123	2099	2227	3868	4227	3460	6.51675	6.53813	6.49953	7.3785	7.44175	7.50244	11.3488	11.6053	11.2142	18.7492	19.7444	20.7955
ENSG00000184349.12	EFNA5	protein_coding	ephrin-A5 [Source:HGNC Symbol;Acc:HGNC:3225]	chr5	-	-1.46209	1.74942e-58	9.20954e-57	259.962	5.99521	-1.31564	-1.45695	-1.61252	2435	2007	2122	867	822	579	6.71439	6.47354	6.42992	5.22364	5.08233	4.92676	19.1838	16.3541	15.7482	6.1937	5.65871	5.12868
ENSG00000069275.12	NUCKS1	protein_coding	nuclear casein kinase and cyclin-dependent kinase substrate 1 [Source:HGNC Symbol;Acc:HGNC:29923]	chr1	-	0.85748	1.76799e-58	9.28416e-57	259.941	8.54845	0.822031	0.834867	0.915165	6311	5823	6637	10948	11553	9586	8.0876	8.00933	8.07403	8.87902	8.89185	8.97215	43.3172	41.3384	42.9125	68.1386	69.2896	73.9761
ENSG00000186462.8	NAP1L2	protein_coding	nucleosome assembly protein 1-like 2 [Source:HGNC Symbol;Acc:HGNC:7638]	chrX	-	0.890194	2.96996e-58	1.55573e-56	258.907	7.46708	0.919429	0.861287	0.891164	2816	2733	3198	5454	5479	4390	6.92396	6.9186	7.02117	7.87401	7.81586	7.84574	49.617	49.8061	53.0794	87.1383	84.3549	86.967
ENSG00000180287.16	PLD5	protein_coding	phospholipase D family, member 5 [Source:HGNC Symbol;Acc:HGNC:26879]	chr1	-	-1.60386	3.99728e-58	2.08868e-56	258.315	4.82465	-1.66369	-1.65988	-1.4522	1094	863	1025	308	323	293	5.56156	5.25781	5.38169	3.73666	3.74047	3.94815	5.14967	4.20163	4.54502	1.31465	1.32854	1.55068
ENSG00000089289.15	IGBP1	protein_coding	immunoglobulin (CD79A) binding protein 1 [Source:HGNC Symbol;Acc:HGNC:5461]	chrX	+	1.1768	4.46603e-58	2.32785e-56	258.094	6.44968	1.04079	1.22811	1.25633	1160	1230	1392	2565	3055	2445	5.64592	5.76805	5.82242	6.78626	6.97357	7.00179	27.9909	30.6979	31.6408	56.1231	64.4141	66.333
ENSG00000178401.14	DNAJC22	protein_coding	DnaJ (Hsp40) homolog, subfamily C, member 22 [Source:HGNC Symbol;Acc:HGNC:25802]	chr12	+	-1.77026	5.07009e-58	2.6362e-56	257.842	3.98054	-1.83696	-1.76096	-1.66052	589	493	618	155	171	144	4.67057	4.45251	4.65373	2.75531	2.83131	2.93175	5.28643	4.57656	5.22499	1.26146	1.34108	1.45312
ENSG00000198700.9	IPO9	protein_coding	importin 9 [Source:HGNC Symbol;Acc:HGNC:19425]	chr1	+	0.824939	6.21738e-58	3.22479e-56	257.435	7.72196	0.813445	0.80256	0.857872	3532	3460	3741	6229	6466	5273	7.25058	7.25867	7.24729	8.06563	8.05474	8.11005	13.3188	13.4948	13.2887	21.299	21.3055	22.356
ENSG00000114805.16	PLCH1	protein_coding	phospholipase C, eta 1 [Source:HGNC Symbol;Acc:HGNC:29185]	chr3	-	-2.06422	7.98304e-58	4.13044e-56	256.937	3.72396	-1.97457	-2.01518	-2.14179	467	428	588	122	124	89	4.33702	4.24941	4.5822	2.41498	2.37436	2.24775	2.92519	2.77285	3.46948	0.692936	0.678688	0.626786
ENSG00000136161.12	RCBTB2	protein_coding	regulator of chromosome condensation (RCC1) and BTB (POZ) domain containing protein 2 [Source:HGNC Symbol;Acc:HGNC:1914]	chr13	-	1.40406	8.22415e-58	4.24478e-56	256.878	4.6089	1.33623	1.45969	1.40609	284	315	345	788	898	679	3.62351	3.80953	3.81669	5.08614	5.2096	5.156	3.59948	4.12931	4.11899	9.05616	9.94511	9.67573
ENSG00000035687.9	ADSS	protein_coding	adenylosuccinate synthase [Source:HGNC Symbol;Acc:HGNC:292]	chr1	-	1.07504	1.24818e-57	6.4266e-56	256.047	6.01293	1.0752	1.04961	1.10571	975	871	1088	2036	2092	1707	5.39575	5.27109	5.46757	6.45333	6.42774	6.48385	11.9495	11.041	12.561	22.6266	22.4036	23.5218
ENSG00000173726.10	TOMM20	protein_coding	translocase of outer mitochondrial membrane 20 homolog (yeast) [Source:HGNC Symbol;Acc:HGNC:20947]	chr1	-	1.00146	1.31637e-57	6.76119e-56	255.941	7.90648	0.924083	0.978462	1.10052	3560	3548	4169	7050	7657	6540	7.26197	7.29488	7.40348	8.24419	8.29857	8.42063	45.1585	46.5499	49.8162	81.0914	84.871	93.2738
ENSG00000148798.10	INA	protein_coding	internexin neuronal intermediate filament protein, alpha [Source:HGNC Symbol;Acc:HGNC:6057]	chr10	+	0.897609	1.54931e-57	7.93834e-56	255.616	9.01506	0.900795	0.849865	0.944666	7952	8167	9371	15682	15833	13270	8.42096	8.49723	8.57157	9.39738	9.34645	9.44125	110.58	117.465	122.754	197.742	192.387	207.474
ENSG00000182568.16	SATB1	protein_coding	SATB homeobox 1 [Source:HGNC Symbol;Acc:HGNC:10541]	chr3	-	-1.019	3.43665e-57	1.7566e-55	254.029	6.81861	-1.02926	-1.05501	-0.963832	3760	3311	3552	1716	1763	1474	7.34078	7.1952	7.17254	6.20691	6.18117	6.27234	12.5988	11.4748	11.2115	5.21381	5.16185	5.55305
ENSG00000196990.8	FAM163B	protein_coding	family with sequence similarity 163, member B [Source:HGNC Symbol;Acc:HGNC:33277]	chr9	-	-2.58878	3.52334e-57	1.79656e-55	253.979	2.88571	-2.41842	-2.59144	-2.61626	294	310	266	52	48	37	3.67309	3.78659	3.44418	1.2162	1.04317	1.01835	9.76309	10.6475	8.32092	1.56581	1.39281	1.38145
ENSG00000165626.16	BEND7	protein_coding	BEN domain containing 7 [Source:HGNC Symbol;Acc:HGNC:23514]	chr10	-	-1.14643	4.71331e-57	2.39754e-55	253.4	6.70512	-1.06835	-1.26907	-1.09704	3510	2994	3611	1587	1444	1277	7.24157	7.0501	7.19629	6.0943	5.89359	6.06562	16.0677	14.1757	15.5713	6.5875	5.77599	6.5725
ENSG00000143799.12	PARP1	protein_coding	poly (ADP-ribose) polymerase 1 [Source:HGNC Symbol;Acc:HGNC:270]	chr1	-	1.0065	5.06076e-57	2.56809e-55	253.258	6.84797	1.03624	0.987625	1.00004	1646	1857	1890	3649	3690	2921	6.15001	6.36158	6.26306	7.29446	7.24584	7.25826	10.3159	12.0375	11.1581	20.7372	20.2077	20.5827
ENSG00000146072.6	TNFRSF21	protein_coding	tumor necrosis factor receptor superfamily, member 21 [Source:HGNC Symbol;Acc:HGNC:13469]	chr6	-	-0.88799	7.66253e-57	3.87904e-55	252.431	7.3303	-0.880923	-0.850342	-0.932581	5015	4570	5122	2634	2814	2086	7.7561	7.65989	7.70034	6.82452	6.85511	6.77287	62.6773	59.0746	60.3015	29.8505	30.7308	29.312
ENSG00000166257.8	SCN3B	protein_coding	sodium channel, voltage gated, type III beta subunit [Source:HGNC Symbol;Acc:HGNC:20665]	chr11	-	0.946773	8.23757e-57	4.16017e-55	252.287	7.13379	0.905209	0.901274	1.03143	2155	2232	2372	4180	4360	3745	6.53832	6.62669	6.59045	7.49036	7.48642	7.61658	10.2308	10.9598	10.6079	17.9943	18.0868	19.9897
ENSG00000109586.11	GALNT7	protein_coding	polypeptide N-acetylgalactosaminyltransferase 7 [Source:HGNC Symbol;Acc:HGNC:4129]	chr4	+	-1.23796	8.96905e-57	4.51878e-55	252.118	6.02947	-1.20165	-1.24915	-1.24259	2169	1841	2447	920	931	734	6.54765	6.34911	6.63532	5.30905	5.26154	5.2681	14.1957	12.4623	15.0862	5.45986	5.32425	5.40114
ENSG00000125848.9	FLRT3	protein_coding	fibronectin leucine rich transmembrane protein 3 [Source:HGNC Symbol;Acc:HGNC:3762]	chr20	-	-1.04474	9.97974e-57	5.01601e-55	251.905	6.24607	-1.12822	-1.03676	-0.963068	2401	2203	2585	1083	1207	997	6.69412	6.60784	6.7144	5.5439	5.63536	5.70905	20.7856	19.7256	21.0805	8.50149	9.13039	9.70416
ENSG00000184828.9	ZBTB7C	protein_coding	zinc finger and BTB domain containing 7C [Source:HGNC Symbol;Acc:HGNC:31700]	chr18	-	1.27989	1.1843e-56	5.93835e-55	251.564	4.93532	1.23935	1.22367	1.36913	397	408	454	983	1017	883	4.10384	4.18069	4.21063	5.4044	5.38873	5.53418	2.33228	2.47911	2.51244	5.23648	5.22062	5.83234
ENSG00000198034.10	RPS4X	protein_coding	ribosomal protein S4, X-linked [Source:HGNC Symbol;Acc:HGNC:10424]	chrX	-	0.808952	1.19752e-56	5.99046e-55	251.542	8.72086	0.763641	0.840286	0.822119	7013	6876	7726	12108	13355	10350	8.23972	8.24906	8.29315	9.02428	9.10093	9.08276	105.666	107.155	109.657	165.424	175.827	175.333
ENSG00000138678.10	GPAT3	protein_coding	glycerol-3-phosphate acyltransferase 3 [Source:HGNC Symbol;Acc:HGNC:28157]	chr4	+	-1.45131	2.01075e-56	1.00347e-54	250.51	4.90055	-1.2943	-1.50991	-1.54803	1086	919	1056	410	369	282	5.55099	5.34831	5.42458	4.14699	3.93138	3.89326	14.0698	12.3146	12.8876	4.81658	4.17731	4.10771
ENSG00000184984.9	CHRM5	protein_coding	cholinergic receptor, muscarinic 5 [Source:HGNC Symbol;Acc:HGNC:1954]	chr15	+	2.43688	2.61227e-56	1.30059e-54	249.988	3.27459	2.39064	2.57347	2.34589	53	65	95	367	436	292	1.24565	1.56691	1.97948	3.98798	4.17082	3.94324	0.409369	0.519275	0.691213	2.5704	2.94264	2.53579
ENSG00000145685.13	LHFPL2	protein_coding	lipoma HMGIC fusion partner-like 2 [Source:HGNC Symbol;Acc:HGNC:6588]	chr5	-	-1.62451	2.85743e-56	1.4193e-54	249.809	5.04954	-1.52632	-1.64601	-1.6643	1286	954	1265	397	382	296	5.79444	5.40212	5.68462	4.10074	3.98105	3.96276	7.24335	5.55766	6.71179	2.02761	1.88007	1.87449
ENSG00000138207.13	RBP4	protein_coding	retinol binding protein 4, plasma [Source:HGNC Symbol;Acc:HGNC:9922]	chr10	-	2.07584	3.27556e-56	1.62317e-54	249.537	3.65105	2.19366	2.06073	1.93191	97	130	112	516	492	353	2.09329	2.54545	2.21211	4.47728	4.34435	4.21552	3.00775	4.16925	3.27143	14.5083	13.3305	12.3066
ENSG00000147416.10	ATP6V1B2	protein_coding	ATPase, H+ transporting, lysosomal 56/58kDa, V1 subunit B2 [Source:HGNC Symbol;Acc:HGNC:854]	chr8	+	0.848935	3.83741e-56	1.89714e-54	249.222	7.88777	0.817238	0.830683	0.899149	3824	3791	4307	6929	7315	6020	7.36512	7.3904	7.45044	8.21922	8.23267	8.30114	21.9822	22.5399	23.3227	36.1177	36.7434	38.9083
ENSG00000088882.7	CPXM1	protein_coding	carboxypeptidase X (M14 family), member 1 [Source:HGNC Symbol;Acc:HGNC:15771]	chr20	-	2.53877	5.27768e-56	2.60308e-54	248.587	2.7322	2.43538	2.63972	2.4014	38	49	50	252	304	202	0.786527	1.1731	1.08201	3.44925	3.6536	3.41528	0.714072	0.952357	0.885071	4.29393	4.99164	4.26778
ENSG00000235300.4	THRA1/BTR	antisense	uncharacterized LOC105371807 [Source:EntrezGene;Acc:105371807]	chr17	+	-1.36935	1.13216e-55	5.57105e-54	247.067	4.67106	-1.38802	-1.38709	-1.30534	838	775	958	322	337	280	5.17778	5.10302	5.28437	3.80038	3.8013	3.88305	23.9818	22.9396	25.8258	8.35585	8.42713	9.00925
ENSG00000155254.12	MARVELD1	protein_coding	MARVEL domain containing 1 [Source:HGNC Symbol;Acc:HGNC:28674]	chr10	+	-1.26964	1.29189e-55	6.34228e-54	246.804	5.08378	-1.34692	-1.1768	-1.27707	1172	1015	1172	434	511	374	5.66074	5.49136	5.57465	4.22867	4.39878	4.29851	15.5839	13.9592	14.68	5.23282	5.9372	5.59131
ENSG00000170500.12	LONRF2	protein_coding	LON peptidase N-terminal domain and ring finger 2 [Source:HGNC Symbol;Acc:HGNC:24788]	chr2	-	0.840018	1.35435e-55	6.63348e-54	246.71	8.67334	0.82221	0.786294	0.909342	6686	6748	7179	12035	12278	10494	8.17085	8.22196	8.18725	9.01556	8.97965	9.10269	21.5605	22.5068	21.8076	35.1913	34.5965	38.0475
ENSG00000147164.11	SNX12	protein_coding	sorting nexin 12 [Source:HGNC Symbol;Acc:HGNC:14976]	chrX	-	1.04371	1.37644e-55	6.72606e-54	246.678	5.75915	1.04348	1.07804	1.00684	818	764	914	1697	1818	1358	5.14302	5.08245	5.2167	6.19087	6.22543	6.15423	14.163	13.6817	14.9072	26.6427	27.5046	26.4358
ENSG00000278771.1	RN7SL3	misc_RNA		chr14	-	1.75373	1.42181e-55	6.93175e-54	246.613	6.38714	1.81506	1.84225	1.64579	809	1075	803	3099	3303	2262	5.1271	5.57406	5.03037	7.0589	7.0861	6.88964	121.567	167.079	113.666	422.265	433.697	382.166
ENSG00000137942.16	FNBP1L	protein_coding	formin binding protein 1-like [Source:HGNC Symbol;Acc:HGNC:20851]	chr1	+	0.980319	1.7243e-55	8.3871e-54	246.229	8.08088	0.958091	0.892294	1.08674	4405	3942	4492	8228	8222	7384	7.56908	7.44673	7.51108	8.46705	8.40125	8.5957	34.1355	31.5952	32.7906	57.8163	55.6735	64.3345
ENSG00000064999.13	ANKS1A	protein_coding	ankyrin repeat and sterile alpha motif domain containing 1A [Source:HGNC Symbol;Acc:HGNC:20961]	chr6	+	1.06079	2.0202e-55	9.7828e-54	245.913	6.33657	1.0066	1.06063	1.1186	1118	1254	1319	2446	2656	2170	5.59281	5.79589	5.74483	6.71778	6.7718	6.82978	7.41212	8.59891	8.23749	14.7046	15.3865	16.1753
ENSG00000111961.17	SASH1	protein_coding	SAM and SH3 domain containing 1 [Source:HGNC Symbol;Acc:HGNC:19182]	chr6	+	-1.10035	2.02051e-55	9.7828e-54	245.913	5.63839	-1.02568	-1.07175	-1.21127	1610	1496	1663	772	782	557	6.11815	6.05009	6.07869	5.05662	5.01055	4.87104	6.49175	6.23897	6.31652	2.8226	2.75521	2.52513
ENSG00000130363.11	RSPH3	protein_coding	radial spoke 3 homolog (Chlamydomonas) [Source:HGNC Symbol;Acc:HGNC:21054]	chr6	-	1.38833	2.28738e-55	1.10495e-53	245.666	4.34897	1.35421	1.37671	1.4193	248	269	277	673	715	578	3.42945	3.58332	3.50217	4.85919	4.8817	4.92428	1.69832	1.90531	1.78689	4.17907	4.27844	4.45029
ENSG00000204301.6	NOTCH4	protein_coding	notch 4 [Source:HGNC Symbol;Acc:HGNC:7884]	chr6	-	2.67019	3.24534e-55	1.56414e-53	244.969	2.53171	2.61068	2.74212	2.44841	34	37	39	232	266	170	0.634648	0.785892	0.740277	3.33095	3.46239	3.16869	0.156712	0.176388	0.169331	0.969631	1.07131	0.880975
ENSG00000147419.17	CCDC25	protein_coding	coiled-coil domain containing 25 [Source:HGNC Symbol;Acc:HGNC:25591]	chr8	-	1.12785	3.7318e-55	1.7945e-53	244.691	5.06455	1.14322	1.08523	1.14783	494	467	520	1082	1087	891	4.41777	4.37467	4.40558	5.54257	5.48457	5.54717	5.02729	4.91552	4.98494	9.9846	9.66603	10.1948
ENSG00000109046.14	WSB1	protein_coding	WD repeat and SOCS box containing 1 [Source:HGNC Symbol;Acc:HGNC:19221]	chr17	+	0.947188	3.7791e-55	1.81311e-53	244.666	7.89652	0.849324	0.980895	1.00928	3768	3522	4191	6817	7811	6252	7.34385	7.28428	7.41107	8.19572	8.32729	8.35567	19.6811	19.0271	20.6208	32.287	35.6498	36.7155
ENSG00000134910.12	STT3A	protein_coding	STT3A, subunit of the oligosaccharyltransferase complex (catalytic) [Source:HGNC Symbol;Acc:HGNC:6172]	chr11	+	-1.0128	3.79443e-55	1.81633e-53	244.658	6.78662	-0.991372	-1.00665	-1.03158	3692	3125	3567	1720	1780	1373	7.31447	7.11184	7.17861	6.21027	6.19499	6.17006	22.5844	19.7716	20.5541	9.54049	9.51431	9.44298
ENSG00000050748.17	MAPK9	protein_coding	mitogen-activated protein kinase 9 [Source:HGNC Symbol;Acc:HGNC:6886]	chr5	-	0.867594	4.22787e-55	2.01924e-53	244.442	7.03801	0.89214	0.829922	0.879336	2219	2092	2243	4018	4025	3269	6.5805	6.53332	6.50985	7.43336	7.37114	7.42056	11.1334	10.8562	10.6011	18.2801	17.6461	18.4408
ENSG00000125355.15	TMEM255A	protein_coding	transmembrane protein 255A [Source:HGNC Symbol;Acc:HGNC:26086]	chrX	-	1.50128	4.43318e-55	2.11252e-53	244.348	4.06569	1.46166	1.46921	1.54913	208	203	205	564	593	492	3.17794	3.18062	3.07182	4.60512	4.61267	4.69259	2.42236	2.44522	2.24895	5.95595	6.03451	6.44218
ENSG00000159692.15	CTBP1	protein_coding	C-terminal binding protein 1 [Source:HGNC Symbol;Acc:HGNC:2494]	chr4	-	1.1344	5.80175e-55	2.75844e-53	243.812	7.06022	1.21974	1.17936	0.997502	1800	2029	2054	4521	4598	3181	6.27889	6.48925	6.38298	7.60344	7.56307	7.38121	9.6728	11.2774	10.3975	22.0298	21.5904	19.2192
ENSG00000006831.9	ADIPOR2	protein_coding	adiponectin receptor 2 [Source:HGNC Symbol;Acc:HGNC:24041]	chr12	+	-1.14733	6.50655e-55	3.08659e-53	243.584	5.89744	-1.11021	-1.16503	-1.1538	2072	1807	1882	879	885	700	6.48171	6.32225	6.25695	5.24343	5.18861	5.19984	15.8379	14.286	13.5512	6.09247	5.91103	6.01587
ENSG00000064102.14	INTS13	protein_coding	asunder spermatogenesis regulator [Source:HGNC Symbol;Acc:HGNC:20174]	chr12	-	-1.4481	8.23575e-55	3.89813e-53	243.114	5.21508	-1.35791	-1.51371	-1.4459	1422	1115	1270	487	457	376	5.93925	5.62667	5.69031	4.39416	4.23836	4.30617	19.1004	15.4904	16.0692	5.93153	5.36376	5.67835
ENSG00000171303.6	KCNK3	protein_coding	potassium channel, two pore domain subfamily K, member 3 [Source:HGNC Symbol;Acc:HGNC:6278]	chr2	+	-0.902727	8.95529e-55	4.22922e-53	242.947	6.6629	-0.85537	-0.927733	-0.924058	3138	2936	3210	1693	1684	1325	7.08005	7.0219	7.02657	6.18747	6.11511	6.11878	22.6564	21.925	21.832	11.0839	10.6241	10.7559
ENSG00000196950.13	SLC39A10	protein_coding	solute carrier family 39 (zinc transporter), member 10 [Source:HGNC Symbol;Acc:HGNC:20861]	chr2	+	0.892304	1.14791e-54	5.409e-53	242.453	7.22243	0.904387	0.846294	0.927871	2397	2281	2698	4551	4572	3797	6.69172	6.65799	6.77607	7.61298	7.55489	7.63647	15.57	15.3247	16.5087	26.8055	25.95	27.7302
ENSG00000109686.17	SH3D19	protein_coding	SH3 domain containing 19 [Source:HGNC Symbol;Acc:HGNC:30418]	chr4	-	-1.42849	1.33316e-54	6.26792e-53	242.155	4.3412	-1.30702	-1.51974	-1.44672	693	665	704	274	247	204	4.90442	4.88279	4.84109	3.56908	3.35636	3.42938	3.99751	3.96756	3.82542	1.43319	1.24499	1.32306
ENSG00000125863.18	MKKS	protein_coding	McKusick-Kaufman syndrome [Source:HGNC Symbol;Acc:HGNC:7108]	chr20	-	1.17664	1.54075e-54	7.22781e-53	241.867	5.28008	1.13612	1.14965	1.24609	521	530	631	1219	1287	1080	4.49424	4.55651	4.68366	5.71426	5.72779	5.82423	3.36669	3.54231	3.841	7.14275	7.26701	7.8466
ENSG00000134247.9	PTGFRN	protein_coding	prostaglandin F2 receptor inhibitor [Source:HGNC Symbol;Acc:HGNC:9601]	chr1	+	-0.908266	1.84614e-54	8.64124e-53	241.506	7.01414	-0.871102	-0.901182	-0.950223	3866	3666	4347	2139	2191	1662	7.38087	7.34206	7.46377	6.52446	6.49438	6.44534	27.3457	26.8204	28.9646	13.7194	13.5419	13.2175
ENSG00000079841.18	RIMS1	protein_coding	regulating synaptic membrane exocytosis 1 [Source:HGNC Symbol;Acc:HGNC:17282]	chr6	+	-0.862372	1.88867e-54	8.82075e-53	241.461	8.63983	-0.812362	-0.895227	-0.877164	12604	11344	12279	6807	6722	5342	9.08531	8.97118	8.96141	8.1936	8.11074	8.1288	44.2837	41.2237	40.6395	21.6864	20.6369	21.1024
ENSG00000196562.14	SULF2	protein_coding	sulfatase 2 [Source:HGNC Symbol;Acc:HGNC:20392]	chr20	-	-0.959169	1.9262e-54	8.97616e-53	241.422	7.99887	-0.885808	-0.960769	-1.02973	7358	8087	8327	4243	4213	3152	8.30898	8.48303	8.4012	7.51193	7.43697	7.368	49.6614	56.4537	52.9417	25.9674	24.8463	23.9187
ENSG00000110400.10	NECTIN1	protein_coding	poliovirus receptor-related 1 (herpesvirus entry mediator C) [Source:HGNC Symbol;Acc:HGNC:9706]	chr11	-	-1.11679	3.71324e-54	1.72658e-52	240.114	5.50113	-1.01568	-1.14668	-1.19154	1446	1433	1467	709	677	515	5.96336	5.9881	5.89802	4.93415	4.80315	4.75829	8.43644	8.64734	8.06252	3.75088	3.45136	3.37824
ENSG00000157570.11	TSPAN18	protein_coding	tetraspanin 18 [Source:HGNC Symbol;Acc:HGNC:20660]	chr11	+	2.47292	4.81212e-54	2.23261e-52	239.598	3.07487	2.40699	2.33369	2.64014	45	62	75	321	319	310	1.01902	1.5008	1.64695	3.79592	3.72262	4.02907	0.34438	0.490753	0.540676	2.22755	2.13318	2.66735
ENSG00000128891.15	C15orf57	protein_coding	chromosome 15 open reading frame 57 [Source:HGNC Symbol;Acc:HGNC:28295]	chr15	-	1.32903	5.28826e-54	2.44814e-52	239.41	5.03504	1.36948	1.3932	1.21623	442	382	494	1122	1193	828	4.258	4.08617	4.3319	5.59484	5.61856	5.44158	2.29638	2.05273	2.41768	5.28581	5.41594	4.83665
ENSG00000155792.9	DEPTOR	protein_coding	DEP domain containing MTOR-interacting protein [Source:HGNC Symbol;Acc:HGNC:22953]	chr8	+	1.83516	5.52896e-54	2.55397e-52	239.322	3.95051	1.8893	1.82724	1.79447	128	182	167	583	584	448	2.4862	3.02468	2.77946	4.65275	4.59068	4.55791	2.19339	3.22569	2.6957	9.05879	8.74439	8.63129
ENSG00000111726.12	CMAS	protein_coding	cytidine monophosphate N-acetylneuraminic acid synthetase [Source:HGNC Symbol;Acc:HGNC:18290]	chr12	+	1.07037	5.86878e-54	2.70502e-52	239.203	5.91324	1.04103	1.10946	1.06279	974	819	948	1860	2040	1550	5.39427	5.18249	5.26927	6.32303	6.39147	6.34479	21.6858	18.8602	19.8827	37.5514	39.6879	38.8008
ENSG00000065923.9	SLC9A7	protein_coding	solute carrier family 9, subfamily A (NHE7, cation proton antiporter 7), member 7 [Source:HGNC Symbol;Acc:HGNC:17123]	chrX	-	0.837208	7.36381e-54	3.38671e-52	238.751	8.02308	0.831859	0.820448	0.862014	4277	4064	4829	7725	8016	6475	7.52655	7.49068	7.6154	8.37607	8.36466	8.40622	19.1534	18.8238	20.3711	31.3691	31.3672	32.6016
ENSG00000165672.6	PRDX3	protein_coding	peroxiredoxin 3 [Source:HGNC Symbol;Acc:HGNC:9354]	chr10	-	0.993108	7.76669e-54	3.56423e-52	238.645	6.81975	1.01689	1.03955	0.923208	1641	1707	1982	3553	3775	2733	6.14563	6.24021	6.33156	7.25602	7.27868	7.16234	21.5775	23.2152	24.5497	42.3628	43.3732	40.4041
ENSG00000162975.4	KCNF1	protein_coding	potassium channel, voltage gated modifier subfamily F, member 1 [Source:HGNC Symbol;Acc:HGNC:6246]	chr2	+	2.44706	7.83516e-54	3.58786e-52	238.627	2.88028	2.4993	2.48106	2.24965	59	57	44	306	316	211	1.39495	1.3834	0.905693	3.72732	3.70907	3.47766	1.15809	1.15721	0.813569	5.4464	5.41989	4.65658
ENSG00000151892.14	GFRA1	protein_coding	GDNF family receptor alpha 1 [Source:HGNC Symbol;Acc:HGNC:4243]	chr10	-	0.948514	8.39159e-54	3.83434e-52	238.491	9.12299	0.847894	0.930644	1.06073	8742	8386	9712	15929	17644	15154	8.55757	8.5354	8.62312	9.41992	9.50267	9.63276	40.5848	40.2673	42.4728	67.0559	71.5749	79.0992
ENSG00000185787.14	MORF4L1	protein_coding	mortality factor 4 like 1 [Source:HGNC Symbol;Acc:HGNC:16989]	chr15	+	0.790505	1.31034e-53	5.97434e-52	237.603	8.48858	0.791387	0.75869	0.821855	6107	5794	6653	10592	10830	8880	8.04021	8.00213	8.0775	8.83133	8.79864	8.8618	41.675	40.8952	42.7676	65.5424	64.5785	68.1324
ENSG00000265808.3	SEC22B	protein_coding	SEC22 homolog B, vesicle trafficking protein (gene/pseudogene) [Source:HGNC Symbol;Acc:HGNC:10700]	chr1	-	1.07991	1.47184e-53	6.69623e-52	237.371	5.67453	1.09424	1.00819	1.13671	773	702	839	1630	1606	1378	5.06159	4.96068	5.09348	6.13283	6.04677	6.1753	3.84448	3.61111	3.9307	7.35092	6.97935	7.70547
ENSG00000115541.10	HSPE1	protein_coding	heat shock 10kDa protein 1 [Source:HGNC Symbol;Acc:HGNC:5269]	chr2	+	1.36161	1.64537e-53	7.46961e-52	237.149	4.74435	1.43567	1.37257	1.26564	352	311	397	946	947	690	3.93122	3.79121	4.01806	5.34917	5.28607	5.17913	7.9997	7.31033	8.49907	19.4948	18.8058	17.6308
ENSG00000151012.13	SLC7A11	protein_coding	solute carrier family 7 (anionic amino acid transporter light chain, xc- system), member 11 [Source:HGNC Symbol;Acc:HGNC:11059]	chr4	-	-1.96334	1.83283e-53	8.30279e-52	236.935	4.22943	-2.17298	-2.042	-1.64722	762	599	719	150	172	178	5.04097	4.73246	4.87141	2.70863	2.83962	3.2344	3.54969	2.88608	3.15511	0.633612	0.700125	0.932284
ENSG00000213463.4	SYNJ2BP	protein_coding	synaptojanin 2 binding protein [Source:HGNC Symbol;Acc:HGNC:18955]	chr14	-	1.05489	2.0329e-53	9.18943e-52	236.728	6.27497	1.03309	1.03377	1.10577	1210	1034	1308	2392	2503	2065	5.7067	5.51807	5.73277	6.6856	6.68628	6.75828	7.73226	6.83419	7.87369	13.8605	13.9763	14.8366
ENSG00000049245.12	VAMP3	protein_coding	vesicle-associated membrane protein 3 [Source:HGNC Symbol;Acc:HGNC:12644]	chr1	+	-1.15973	2.41026e-53	1.08719e-51	236.389	5.71206	-1.10218	-1.2426	-1.12129	1789	1512	1784	779	739	631	6.27006	6.06542	6.17989	5.06961	4.92919	5.0505	29.1232	25.4581	27.3573	11.4991	10.512	11.5492
ENSG00000119682.16	AREL1	protein_coding	apoptosis resistant E3 ubiquitin protein ligase 1 [Source:HGNC Symbol;Acc:HGNC:20363]	chr14	-	0.895326	2.73459e-53	1.23086e-51	236.138	6.72891	0.947768	0.87523	0.859882	1751	1626	1852	3329	3311	2571	6.23912	6.17016	6.23379	7.16212	7.08959	7.07424	10.7653	10.3396	10.7258	18.5588	17.7873	17.7719
ENSG00000260293.2	RP11-715J22.6	sense_intronic		chr16	+	1.56945	2.90187e-53	1.30337e-51	236.019	4.10134	1.64845	1.49262	1.5471	181	210	219	634	595	485	2.97943	3.22906	3.16617	4.77333	4.61751	4.67199	1.44807	1.7377	1.65046	4.59935	4.15948	4.36259
ENSG00000092820.17	EZR	protein_coding	ezrin [Source:HGNC Symbol;Acc:HGNC:12691]	chr6	-	-0.841692	2.98438e-53	1.33758e-51	235.964	7.16278	-0.85549	-0.880438	-0.786617	4235	4151	4556	2360	2426	2032	7.51232	7.52122	7.53148	6.66618	6.64124	6.73506	56.9357	57.7204	57.6986	28.77	28.4993	30.7148
ENSG00000183010.16	PYCR1	protein_coding	pyrroline-5-carboxylate reductase 1 [Source:HGNC Symbol;Acc:HGNC:9721]	chr17	-	-1.23123	3.84244e-53	1.71852e-51	235.46	6.28844	-1.06525	-1.21543	-1.44031	2480	2540	2681	1214	1144	768	6.74079	6.81303	6.76696	5.70834	5.55816	5.33328	38.6094	40.8998	39.3177	17.1379	15.5625	13.443
ENSG00000205922.4	ONECUT3	protein_coding	one cut homeobox 3 [Source:HGNC Symbol;Acc:HGNC:13399]	chr19	+	-1.1441	4.55159e-53	2.03138e-51	235.123	5.57432	-1.05829	-1.15282	-1.2201	1608	1476	1515	728	713	534	6.11636	6.0307	5.9444	4.97219	4.87767	4.81039	8.68571	8.24614	7.7087	3.56572	3.36527	3.24304
ENSG00000048052.21	HDAC9	protein_coding	histone deacetylase 9 [Source:HGNC Symbol;Acc:HGNC:14065]	chr7	+	-1.00271	4.87219e-53	2.16613e-51	234.987	6.99737	-1.03725	-1.00982	-0.950748	3651	4130	4202	1924	2051	1677	7.29836	7.51391	7.41485	6.37179	6.39922	6.45829	9.74862	11.4058	10.5691	4.65835	4.78529	5.0345
ENSG00000004766.15	VPS50	protein_coding	VPS50 EARP/GARPII complex subunit [Source:HGNC Symbol;Acc:HGNC:25956]	chr7	+	0.857674	4.87404e-53	2.16613e-51	234.987	6.79838	0.881182	0.842993	0.848021	1806	1766	2009	3392	3455	2721	6.28369	6.28917	6.35106	7.18916	7.15097	7.15599	8.58302	8.68077	8.99398	14.6175	14.3477	14.5393
ENSG00000095713.13	CRTAC1	protein_coding	cartilage acidic protein 1 [Source:HGNC Symbol;Acc:HGNC:14882]	chr10	-	-1.37527	8.09477e-53	3.58993e-51	233.976	7.43589	-1.1825	-1.33862	-1.64082	5588	5926	6059	2555	2398	1526	7.91213	8.03461	7.94262	6.78063	6.6245	6.3223	70.6642	77.5086	72.1761	29.2975	26.4974	21.6965
ENSG00000169903.6	TM4SF4	protein_coding	transmembrane 4 L six family member 4 [Source:HGNC Symbol;Acc:HGNC:11856]	chr3	+	-3.92716	9.09136e-53	4.02345e-51	233.745	2.37249	-3.36198	-3.72314	-4.35576	272	165	225	19	15	7	3.56168	2.88481	3.20479	-0.14489	-0.506045	-1.13867	5.71075	3.58306	4.44996	0.361721	0.275186	0.16524
ENSG00000129518.8	EAPP	protein_coding	E2F-associated phosphoprotein [Source:HGNC Symbol;Acc:HGNC:19312]	chr14	-	1.16465	1.00245e-52	4.42712e-51	233.551	5.06212	1.10522	1.17109	1.21326	505	443	505	1033	1131	914	4.44941	4.29888	4.36353	5.47583	5.5417	5.58387	11.1772	10.1412	10.5289	20.7319	21.8734	22.7447
ENSG00000146701.11	MDH2	protein_coding	malate dehydrogenase 2, NAD (mitochondrial) [Source:HGNC Symbol;Acc:HGNC:6971]	chr7	+	1.13353	1.10038e-52	4.84947e-51	233.365	7.35349	1.17971	1.16428	1.07014	2084	2398	2744	5376	5563	4090	6.49003	6.7301	6.80044	7.85323	7.83781	7.74366	25.7167	30.6064	31.8971	60.1551	59.9843	56.7457
ENSG00000011347.9	SYT7	protein_coding	synaptotagmin VII [Source:HGNC Symbol;Acc:HGNC:11514]	chr11	-	1.26923	1.14266e-52	5.0253e-51	233.29	5.27556	1.3358	1.27761	1.18914	535	563	500	1334	1340	989	4.53235	4.64334	4.34924	5.84411	5.78591	5.69745	4.0379	4.39497	3.55485	9.12965	8.83727	8.39249
ENSG00000156976.16	EIF4A2	protein_coding	eukaryotic translation initiation factor 4A2 [Source:HGNC Symbol;Acc:HGNC:3284]	chr3	+	0.965852	1.23745e-52	5.43089e-51	233.131	9.11609	0.865712	0.928156	1.09519	8559	8390	9547	15925	17393	15326	8.52705	8.53608	8.5984	9.41956	9.482	9.64904	62.703	63.573	65.8843	105.789	111.34	126.237
ENSG00000122643.18	NT5C3A	protein_coding	5'-nucleotidase, cytosolic IIIA [Source:HGNC Symbol;Acc:HGNC:17820]	chr7	-	1.31089	1.49674e-52	6.55521e-51	232.752	4.71246	1.28425	1.243	1.3972	374	327	361	856	870	760	4.01819	3.86314	3.88169	5.20526	5.164	5.31821	4.81073	4.35043	4.37418	9.98411	9.77845	10.9912
ENSG00000117143.13	UAP1	protein_coding	UDP-N-acetylglucosamine pyrophosphorylase 1 [Source:HGNC Symbol;Acc:HGNC:12457]	chr1	+	1.21092	2.11075e-52	9.22523e-51	232.068	4.77176	1.2315	1.14116	1.25036	384	366	412	903	887	751	4.05606	4.02477	4.07128	5.2822	5.19186	5.30106	5.01984	4.94863	5.07347	10.7039	10.132	11.038
ENSG00000132825.6	PPP1R3D	protein_coding	protein phosphatase 1, regulatory subunit 3D [Source:HGNC Symbol;Acc:HGNC:9294]	chr20	-	-1.25787	3.068e-52	1.33813e-50	231.323	4.97111	-1.28776	-1.3048	-1.16055	1091	978	1025	417	431	374	5.5576	5.4379	5.38169	4.1713	4.15426	4.29851	13.5038	12.5203	11.951	4.68019	4.66144	5.20469
ENSG00000068912.13	ERLEC1	protein_coding	endoplasmic reticulum lectin 1 [Source:HGNC Symbol;Acc:HGNC:25222]	chr2	+	0.959143	3.91729e-52	1.70503e-50	230.836	6.38395	0.954091	0.926695	1.00058	1286	1228	1489	2555	2622	2166	5.79444	5.76571	5.91946	6.78063	6.75323	6.82712	22.2917	22.0164	24.3135	40.1597	39.7143	42.2137
ENSG00000135862.5	LAMC1	protein_coding	laminin, gamma 1 (formerly LAMB2) [Source:HGNC Symbol;Acc:HGNC:6492]	chr1	+	-1.00891	4.88532e-52	2.122e-50	230.396	6.14663	-0.937268	-1.09812	-0.988531	2270	2141	2234	1145	1071	907	6.61325	6.56669	6.50405	5.62406	5.46321	5.5728	12.1332	11.8362	11.2482	5.54945	5.00207	5.45065
ENSG00000140718.20	FTO	protein_coding	fat mass and obesity associated [Source:HGNC Symbol;Acc:HGNC:24678]	chr16	+	0.823253	5.5489e-52	2.40528e-50	230.143	6.9432	0.837053	0.799012	0.832194	2089	1996	2176	3694	3763	3022	6.49348	6.46561	6.46614	7.31213	7.27409	7.30727	4.39025	4.33867	4.30784	7.03953	6.91029	7.14064
ENSG00000130054.4	FAM155B	protein_coding	family with sequence similarity 155, member B [Source:HGNC Symbol;Acc:HGNC:30701]	chrX	+	-1.15738	8.17229e-52	3.53519e-50	229.372	4.99442	-1.10239	-1.12202	-1.25138	1033	1001	1048	473	488	350	5.47894	5.47136	5.41363	4.35226	4.33262	4.20327	11.5656	11.5917	11.053	4.80204	4.77419	4.40584
ENSG00000188981.10	MSANTD1	protein_coding	Myb/SANT-like DNA-binding domain containing 1 [Source:HGNC Symbol;Acc:HGNC:33741]	chr4	+	2.40523	9.94774e-52	4.29441e-50	228.98	2.46534	2.39963	2.2899	2.36766	40	43	40	223	216	179	0.856863	0.992449	0.774913	3.27438	3.16464	3.24241	0.237946	0.264565	0.224145	1.20287	1.12275	1.19719
ENSG00000166900.15	STX3	protein_coding	syntaxin 3 [Source:HGNC Symbol;Acc:HGNC:11438]	chr11	+	-1.12282	1.10087e-51	4.74271e-50	228.778	5.64507	-1.17161	-1.07015	-1.11551	1698	1439	1678	703	789	600	6.19483	5.99412	6.09163	4.92192	5.02338	4.97802	12.6018	11.0459	11.7311	4.73094	5.11663	5.00656
ENSG00000213468.4	FIRRE	lincRNA	firre intergenic repeating RNA element [Source:HGNC Symbol;Acc:HGNC:49627]	chrX	-	-2.01209	1.26257e-51	5.42826e-50	228.506	4.56527	-1.8756	-2.12884	-1.96054	1055	816	770	234	205	181	5.50929	5.17721	4.96999	3.34323	3.08999	3.25829	11.2539	9.00296	7.73731	2.2634	1.9108	2.1708
ENSG00000196943.12	NOP9	protein_coding	NOP9 nucleolar protein [Source:HGNC Symbol;Acc:HGNC:19826]	chr14	+	1.1763	1.44047e-51	6.18057e-50	228.243	5.32517	1.25697	1.09879	1.16983	527	566	642	1368	1282	1057	4.51069	4.65098	4.70851	5.88037	5.72218	5.79323	3.92478	4.3598	4.50391	9.23819	8.34265	8.85058
ENSG00000130032.15	PRRG3	protein_coding	proline rich Gla (G-carboxyglutamic acid) 3 (transmembrane) [Source:HGNC Symbol;Acc:HGNC:30798]	chrX	+	-1.97118	1.45358e-51	6.22416e-50	228.225	3.64646	-2.00216	-2.10417	-1.73471	472	393	521	112	109	111	4.35232	4.12692	4.40834	2.29371	2.1917	2.56116	3.33234	2.86976	3.46494	0.717005	0.672428	0.881096
ENSG00000144644.14	GADL1	protein_coding	glutamate decarboxylase-like 1 [Source:HGNC Symbol;Acc:HGNC:27949]	chr3	-	-3.42356	2.49995e-51	1.0683e-49	227.145	2.13684	-3.49804	-2.9733	-3.44339	213	166	167	14	22	12	3.21189	2.89342	2.77946	-0.536452	-0.0117117	-0.481802	1.30561	1.05242	0.964273	0.0778141	0.117833	0.0827004
ENSG00000168386.18	FILIP1L	protein_coding	filamin A interacting protein 1-like [Source:HGNC Symbol;Acc:HGNC:24589]	chr3	-	1.97038	2.87783e-51	1.22729e-49	226.865	4.84119	1.78426	1.80736	2.27001	275	235	317	939	998	1080	3.57739	3.3899	3.69536	5.33847	5.36158	5.82423	2.09314	1.85003	2.27287	6.48078	6.63754	9.24232
ENSG00000124140.13	SLC12A5	protein_coding	solute carrier family 12 (potassium/chloride transporter), member 5 [Source:HGNC Symbol;Acc:HGNC:13818]	chr20	+	1.05371	3.90774e-51	1.66315e-49	226.256	7.37188	1.04379	1.03939	1.0916	2225	2668	2693	5149	5369	4369	6.58439	6.8839	6.7734	7.79102	7.78662	7.83883	11.2212	13.9168	12.7937	23.5466	23.6599	24.7733
ENSG00000162728.4	KCNJ9	protein_coding	potassium channel, inwardly rectifying subfamily J, member 9 [Source:HGNC Symbol;Acc:HGNC:6270]	chr1	+	1.16726	5.67419e-51	2.41011e-49	225.513	4.88742	1.21679	1.10782	1.16476	431	414	440	989	959	783	4.22181	4.20165	4.16566	5.41316	5.30419	5.36113	4.64386	4.61368	4.46585	9.66261	9.02884	9.48541
ENSG00000080371.5	RAB21	protein_coding	RAB21, member RAS oncogene family [Source:HGNC Symbol;Acc:HGNC:18263]	chr12	+	0.881039	7.77673e-51	3.29652e-49	224.885	6.16371	0.888289	0.871191	0.880581	1158	1151	1246	2174	2247	1775	5.64343	5.67244	5.66283	6.54786	6.53076	6.54015	3.24452	3.33551	3.28859	5.52329	5.50119	5.59155
ENSG00000174473.15	GALNTL6	protein_coding	polypeptide N-acetylgalactosaminyltransferase-like 6 [Source:HGNC Symbol;Acc:HGNC:33844]	chr4	+	1.21893	8.11993e-51	3.42886e-49	224.799	5.45315	1.34335	1.17994	1.12118	565	610	682	1555	1452	1094	4.61077	4.75863	4.79543	6.06496	5.90155	5.84279	2.74676	3.06724	3.12325	6.85486	6.16808	5.97973
ENSG00000198825.12	INPP5F	protein_coding	inositol polyphosphate-5-phosphatase F [Source:HGNC Symbol;Acc:HGNC:17054]	chr10	+	0.837341	8.12142e-51	3.42886e-49	224.799	9.78374	0.807323	0.795572	0.909593	14029	14261	16321	25730	26693	22672	9.23982	9.30128	9.37188	10.1116	10.0999	10.2139	98.5037	103.567	107.95	163.818	163.77	178.981
ENSG00000101871.14	MID1	protein_coding	midline 1 [Source:HGNC Symbol;Acc:HGNC:7095]	chrX	-	1.88538	1.06808e-50	4.50045e-49	224.254	3.56323	1.80981	1.77617	2.03327	112	107	137	415	424	398	2.29677	2.26919	2.49781	4.16439	4.13075	4.38785	0.541385	0.534956	0.623819	1.819	1.79088	2.16304
ENSG00000155016.17	CYP2U1	protein_coding	cytochrome P450, family 2, subfamily U, polypeptide 1 [Source:HGNC Symbol;Acc:HGNC:20582]	chr4	+	-1.07614	1.34737e-50	5.66593e-49	223.791	5.69971	-1.09946	-1.06175	-1.0537	1726	1472	1754	760	816	644	6.2184	6.02679	6.15545	5.03408	5.07179	5.07984	12.7214	11.2214	12.1779	5.07929	5.25526	5.33668
ENSG00000259129.5	LINC00648	lincRNA	long intergenic non-protein coding RNA 648 [Source:HGNC Symbol;Acc:HGNC:44302]	chr14	-	-2.51221	1.68898e-50	7.08834e-49	223.341	2.30744	-2.49395	-2.47259	-2.3593	193	179	203	32	34	29	3.07104	3.00096	3.05782	0.549329	0.570683	0.683975	2.84966	2.7336	2.82346	0.428432	0.438658	0.481422
ENSG00000271860.6	RP11-436D23.1	lincRNA		chr6	+	2.74517	1.69909e-50	7.11661e-49	223.329	2.33894	2.68856	2.61741	2.79884	34	36	22	203	202	180	0.634648	0.748396	-0.0284435	3.1401	3.06894	3.25037	0.254096	0.27827	0.154879	1.37566	1.31911	1.51246
ENSG00000197958.12	RPL12	protein_coding	ribosomal protein L12 [Source:HGNC Symbol;Acc:HGNC:10302]	chr9	-	0.795953	1.7981e-50	7.51642e-49	223.216	8.09647	0.800012	0.848537	0.735644	4575	4567	4954	8103	8765	6361	7.62368	7.65895	7.65225	8.44497	8.4935	8.3806	83.8318	86.5554	85.5112	134.635	140.34	131.049
ENSG00000106546.12	AHR	protein_coding	aryl hydrocarbon receptor [Source:HGNC Symbol;Acc:HGNC:348]	chr7	+	-1.73961	2.03638e-50	8.49564e-49	222.969	3.98651	-1.85254	-1.74148	-1.57112	577	483	640	153	173	153	4.64098	4.42307	4.70403	2.73682	2.84788	3.01824	3.89201	3.3697	4.06657	0.935807	1.01966	1.16033
ENSG00000186369.10	LINC00643	transcribed_unitary_pseudogene	long intergenic non-protein coding RNA 643 [Source:HGNC Symbol;Acc:HGNC:44296]	chr14	+	2.56414	2.17753e-50	9.06661e-49	222.835	3.6791	2.39239	2.44654	2.84645	71	73	120	453	492	510	1.65392	1.72969	2.30983	4.2902	4.34435	4.74426	0.687954	0.731592	1.0953	3.98011	4.1656	5.55601
ENSG00000139163.15	ETNK1	protein_coding	ethanolamine kinase 1 [Source:HGNC Symbol;Acc:HGNC:24649]	chr12	+	0.880168	2.45536e-50	1.02033e-48	222.596	7.83258	0.844654	0.834822	0.961315	3844	3435	4038	6700	6960	5963	7.37264	7.24821	7.35744	8.17075	8.16092	8.28741	21.0855	19.4883	20.8649	33.3251	33.3597	36.7755
ENSG00000105971.14	CAV2	protein_coding	caveolin 2 [Source:HGNC Symbol;Acc:HGNC:1528]	chr7	+	-1.55434	2.72614e-50	1.13062e-48	222.388	4.51095	-1.39419	-1.5432	-1.72382	750	711	919	296	279	193	5.01813	4.979	5.22455	3.67971	3.53069	3.35008	4.86538	4.77057	5.61592	1.74118	1.58151	1.40768
ENSG00000258498.8	DIO3OS	lincRNA	DIO3 opposite strand/antisense RNA (head to head) [Source:HGNC Symbol;Acc:HGNC:20348]	chr14	-	2.89227	2.87385e-50	1.18955e-48	222.283	3.21853	2.87467	2.97401	2.99535	36	37	84	364	408	325	0.712585	0.785892	1.80613	3.97621	4.07554	4.09688	0.288682	0.306877	0.634521	2.64676	2.85883	2.93017
ENSG00000114391.12	RPL24	protein_coding	ribosomal protein L24 [Source:HGNC Symbol;Acc:HGNC:10325]	chr3	-	0.830247	3.10414e-50	1.28236e-48	222.129	7.70912	0.81663	0.842745	0.834707	3351	3350	3926	6167	6568	5126	7.17473	7.21209	7.31688	8.0512	8.07731	8.06927	56.1376	58.0456	61.9554	93.6805	96.1443	96.5495
ENSG00000164181.13	ELOVL7	protein_coding	ELOVL fatty acid elongase 7 [Source:HGNC Symbol;Acc:HGNC:26292]	chr5	-	-1.96404	4.32263e-50	1.78224e-48	221.47	3.38223	-1.78846	-1.9608	-2.10217	403	332	415	108	100	71	4.12537	3.8849	4.08169	2.24219	2.06985	1.92849	3.95692	3.3716	3.8384	0.96155	0.857953	0.783795
ENSG00000196914.8	ARHGEF12	protein_coding	Rho guanine nucleotide exchange factor (GEF) 12 [Source:HGNC Symbol;Acc:HGNC:14193]	chr11	+	0.866878	4.74042e-50	1.95069e-48	221.286	8.18832	0.8411	0.836467	0.926334	4739	4438	5402	8600	8966	7489	7.67447	7.61763	7.7771	8.53083	8.5262	8.61607	8.72496	8.45103	9.36874	14.3573	14.424	15.5022
ENSG00000136895.18	GARNL3	protein_coding	GTPase activating Rap/RanGAP domain-like 3 [Source:HGNC Symbol;Acc:HGNC:25425]	chr9	+	0.940854	4.89421e-50	2.01005e-48	221.223	6.31957	0.900301	0.983701	0.93788	1195	1293	1367	2375	2632	2001	5.68873	5.84	5.79632	6.67532	6.75872	6.7129	5.53807	6.19775	5.96772	9.98045	10.6583	10.4263
ENSG00000196418.12	ZNF124	protein_coding	zinc finger protein 124 [Source:HGNC Symbol;Acc:HGNC:12907]	chr1	-	-1.11877	6.18957e-50	2.53712e-48	220.755	6.0455	-1.04825	-1.08607	-1.21911	2272	1894	2189	1011	1030	737	6.61452	6.39002	6.47472	5.44484	5.40701	5.27397	22.5994	19.4856	20.5108	9.11875	8.95234	8.24229
ENSG00000146376.10	ARHGAP18	protein_coding	Rho GTPase activating protein 18 [Source:HGNC Symbol;Acc:HGNC:21035]	chr6	-	-1.72214	8.13566e-50	3.32837e-48	220.211	4.9565	-1.44859	-1.9351	-1.79442	1114	949	1277	400	298	258	5.58765	5.39456	5.69822	4.11155	3.62505	3.76573	10.7871	9.50455	11.6482	3.51218	2.52143	2.80887
ENSG00000147041.11	SYTL5	protein_coding	synaptotagmin-like 5 [Source:HGNC Symbol;Acc:HGNC:15589]	chrX	+	1.30017	8.68234e-50	3.54515e-48	220.081	7.32233	1.44653	1.28888	1.17138	1945	1989	2600	5834	5470	3957	6.39054	6.46055	6.72274	7.97114	7.81349	7.69599	18.2403	19.2927	22.9686	49.6106	44.824	41.7225
ENSG00000160588.9	MPZL3	protein_coding	myelin protein zero-like 3 [Source:HGNC Symbol;Acc:HGNC:27279]	chr11	-	-1.71537	1.24224e-49	5.06249e-48	219.368	3.68034	-1.60879	-1.77348	-1.7178	470	401	495	146	136	111	4.34622	4.15585	4.3348	2.67017	2.50548	2.56116	5.32187	4.6963	5.27985	1.49905	1.3456	1.41313
ENSG00000159842.14	ABR	protein_coding	active BCR-related [Source:HGNC Symbol;Acc:HGNC:81]	chr17	-	0.835137	1.28394e-49	5.22235e-48	219.302	8.17988	0.834392	0.857324	0.817286	4523	4828	5335	8632	9173	7002	7.6072	7.73909	7.7591	8.53619	8.55912	8.51908	17.3558	19.1616	19.2842	30.0349	30.7568	30.2087
ENSG00000164588.6	HCN1	protein_coding	hyperpolarization activated cyclic nucleotide gated potassium channel 1 [Source:HGNC Symbol;Acc:HGNC:4845]	chr5	-	-1.67925	1.61582e-49	6.5596e-48	218.845	6.04778	-1.54028	-1.54303	-1.97077	2704	2102	2263	797	832	485	6.86545	6.54019	6.52264	5.10248	5.09973	4.67199	8.86538	7.12802	6.98916	2.36944	2.38356	1.78782
ENSG00000110422.11	HIPK3	protein_coding	homeodomain interacting protein kinase 3 [Source:HGNC Symbol;Acc:HGNC:4915]	chr11	+	-0.954825	1.82211e-49	7.38285e-48	218.605	8.17858	-0.941323	-0.967812	-0.943754	9764	8196	8936	4614	4738	3781	8.71704	8.50234	8.50301	7.63281	7.60632	7.63038	55.1267	47.861	47.5255	23.6215	23.3744	24.0012
ENSG00000173801.16	JUP	protein_coding	junction plakoglobin [Source:HGNC Symbol;Acc:HGNC:6207]	chr17	-	-0.909011	1.92267e-49	7.7754e-48	218.498	6.52891	-0.906107	-0.861046	-0.959931	2899	2740	2827	1491	1609	1179	6.96583	6.92229	6.8434	6.0044	6.04946	5.95058	26.3562	25.7651	24.2109	12.2916	12.7821	12.0515
ENSG00000082684.14	SEMA5B	protein_coding	sema domain, seven thrombospondin repeats (type 1 and type 1-like), transmembrane domain (TM) and short cytoplasmic domain, (semaphorin) 5B [Source:HGNC Symbol;Acc:HGNC:10737]	chr3	-	2.44584	2.01296e-49	8.12495e-48	218.407	2.96773	2.50916	2.31447	2.51288	39	70	62	322	294	265	0.822124	1.67078	1.38076	3.80038	3.60569	3.8041	0.281535	0.522651	0.421609	2.10776	1.8545	2.15083
ENSG00000140931.19	CMTM3	protein_coding	CKLF-like MARVEL transmembrane domain containing 3 [Source:HGNC Symbol;Acc:HGNC:19174]	chr16	+	1.68296	2.23185e-49	8.99131e-48	218.202	3.96028	1.52793	1.69193	1.80303	154	175	193	499	585	496	2.74917	2.96872	2.98573	4.42914	4.59314	4.70423	2.18756	2.57112	2.58253	6.4274	7.26116	7.9216
ENSG00000103257.8	SLC7A5	protein_coding	solute carrier family 7 (amino acid transporter light chain, L system), member 5 [Source:HGNC Symbol;Acc:HGNC:11063]	chr16	-	-0.86197	2.78887e-49	1.12139e-47	217.758	6.65364	-0.871316	-0.833846	-0.878724	3120	2915	3095	1647	1768	1345	7.07175	7.01155	6.97397	6.14778	6.18525	6.14037	29.5431	28.5487	27.6065	14.1414	14.6283	14.3191
ENSG00000177425.10	PAWR	protein_coding	PRKC, apoptosis, WT1, regulator [Source:HGNC Symbol;Acc:HGNC:8614]	chr12	-	-1.32441	3.18166e-49	1.2769e-47	217.496	5.02113	-1.22246	-1.3381	-1.39782	1138	931	1185	457	441	332	5.61834	5.36699	5.59054	4.30283	4.18719	4.12747	4.38212	3.70797	4.29843	1.59571	1.48386	1.43738
ENSG00000206053.12	HN1L	protein_coding	hematological and neurological expressed 1-like [Source:HGNC Symbol;Acc:HGNC:14137]	chr16	+	-0.883936	3.53878e-49	1.41753e-47	217.284	7.00074	-0.820081	-0.888747	-0.943367	4034	3619	4034	2183	2177	1645	7.44221	7.32345	7.35601	6.55381	6.48514	6.43052	38.0135	35.2725	35.8086	18.6531	17.9255	17.4285
ENSG00000100314.3	CABP7	protein_coding	calcium binding protein 7 [Source:HGNC Symbol;Acc:HGNC:20834]	chr22	+	2.25428	3.66521e-49	1.46539e-47	217.214	3.04117	2.0868	2.24051	2.3748	56	79	66	286	333	287	1.32223	1.84075	1.46802	3.63047	3.78418	3.91847	0.772043	1.12649	0.857131	3.57533	4.01152	4.44865
ENSG00000111707.11	SUDS3	protein_coding	SDS3 homolog, SIN3A corepressor complex component [Source:HGNC Symbol;Acc:HGNC:29545]	chr12	+	0.965283	3.94887e-49	1.57581e-47	217.066	6.65558	0.90497	0.983343	1.01218	1632	1423	1764	2971	3281	2627	6.1377	5.97801	6.16364	6.99809	7.07646	7.1053	12.7946	11.5387	13.0273	21.1206	22.4763	23.1558
ENSG00000159579.13	RSPRY1	protein_coding	ring finger and SPRY domain containing 1 [Source:HGNC Symbol;Acc:HGNC:29420]	chr16	+	1.01385	3.99042e-49	1.58939e-47	217.045	5.58323	1.02951	0.961009	1.04954	697	744	797	1509	1505	1256	4.9127	5.04428	5.01958	6.02169	5.95319	6.04173	5.1643	5.70161	5.56271	10.1383	9.74376	10.4631
ENSG00000143621.16	ILF2	protein_coding	interleukin enhancer binding factor 2 [Source:HGNC Symbol;Acc:HGNC:6037]	chr1	-	0.818232	4.36454e-49	1.73513e-47	216.866	7.47277	0.836354	0.863662	0.749889	2961	2975	3119	5341	5693	4129	6.99634	7.04092	6.98511	7.84381	7.87112	7.75735	58.3245	60.6101	57.8732	95.3963	97.9863	91.4429
ENSG00000163875.15	MEAF6	protein_coding	MYST/Esa1-associated factor 6 [Source:HGNC Symbol;Acc:HGNC:25674]	chr1	-	0.844739	4.45513e-49	1.76782e-47	216.825	6.86533	0.805033	0.847283	0.882307	1986	1811	2082	3389	3650	2935	6.42061	6.32544	6.40249	7.18788	7.23013	7.26515	25.5897	24.1351	25.2707	39.5962	41.0951	42.5193
ENSG00000138757.14	G3BP2	protein_coding	GTPase activating protein (SH3 domain) binding protein 2 [Source:HGNC Symbol;Acc:HGNC:30291]	chr4	-	0.766616	4.49795e-49	1.78146e-47	216.806	8.72814	0.766021	0.768479	0.767672	7047	6998	8098	12412	13004	10200	8.24669	8.27442	8.36098	9.06005	9.06251	9.0617	44.0795	45.2743	47.7155	70.3996	71.0756	71.7339
ENSG00000122126.15	OCRL	protein_coding	oculocerebrorenal syndrome of Lowe [Source:HGNC Symbol;Acc:HGNC:8108]	chrX	+	0.840478	5.13342e-49	2.02934e-47	216.543	7.13337	0.842886	0.808422	0.8722	2411	2160	2523	4196	4285	3515	6.70012	6.57943	6.6794	7.49587	7.4614	7.52518	18.7449	17.3694	18.4779	29.5813	29.1104	30.7258
ENSG00000131016.16	AKAP12	protein_coding	A kinase (PRKA) anchor protein 12 [Source:HGNC Symbol;Acc:HGNC:370]	chr6	+	0.790382	5.14752e-49	2.0311e-47	216.538	9.93582	0.768265	0.772617	0.832884	15772	16385	18443	28407	29801	24386	9.40875	9.50155	9.5482	10.2544	10.2588	10.3191	81.0706	87.1101	89.3014	132.403	133.85	140.932
ENSG00000111262.5	KCNA1	protein_coding	potassium channel, voltage gated shaker related subfamily A, member 1 [Source:HGNC Symbol;Acc:HGNC:6218]	chr12	+	2.24845	5.34714e-49	2.10594e-47	216.462	2.87862	2.37795	2.1191	2.15304	52	57	71	315	275	221	1.2192	1.3834	1.57015	3.76887	3.51002	3.54395	0.292156	0.331231	0.375767	1.60479	1.35007	1.39603
ENSG00000185518.11	SV2B	protein_coding	synaptic vesicle glycoprotein 2B [Source:HGNC Symbol;Acc:HGNC:16874]	chr15	+	-0.928989	5.66209e-49	2.22582e-47	216.348	6.91458	-0.85482	-0.964995	-0.964207	3874	3371	3887	2028	1965	1543	7.38385	7.2211	7.30249	6.44766	6.33748	6.33827	13.9762	12.5786	13.2097	6.63427	6.19445	6.25875
ENSG00000197714.8	ZNF460	protein_coding	zinc finger protein 460 [Source:HGNC Symbol;Acc:HGNC:21628]	chr19	+	-0.930272	6.21947e-49	2.44039e-47	216.161	6.11039	-0.985951	-0.884004	-0.918219	2136	2085	2141	1060	1190	912	6.52555	6.52849	6.44277	5.51299	5.61493	5.58072	27.3811	27.644	25.8533	12.3212	13.3293	13.1443
ENSG00000100380.13	ST13	protein_coding	suppression of tumorigenicity 13 (colon carcinoma) (Hsp70 interacting protein) [Source:HGNC Symbol;Acc:HGNC:11343]	chr22	-	0.76082	7.75694e-49	3.03802e-47	215.721	8.39266	0.735845	0.744022	0.802804	5874	5471	6239	9661	10162	8307	7.98411	7.9194	7.98484	8.69863	8.70681	8.76559	63.6411	61.3078	63.675	94.9122	96.2043	101.191
ENSG00000073910.19	FRY	protein_coding	furry homolog (Drosophila) [Source:HGNC Symbol;Acc:HGNC:20367]	chr13	+	0.806751	1.0156e-48	3.97025e-47	215.185	7.92436	0.755168	0.78867	0.87488	4225	3925	4299	6937	7426	6187	7.50891	7.44049	7.44776	8.22089	8.25439	8.3406	10.2878	9.88507	9.86079	15.3166	15.8001	16.9382
ENSG00000171798.17	KNDC1	protein_coding	kinase non-catalytic C-lobe domain (KIND) containing 1 [Source:HGNC Symbol;Acc:HGNC:29374]	chr10	+	1.14953	1.05888e-48	4.13177e-47	215.102	5.70385	1.17711	1.23322	1.02662	704	792	785	1704	1853	1260	4.92707	5.13425	4.99775	6.1968	6.25291	6.04631	3.96128	4.60929	4.16085	8.69418	9.11066	7.97124
ENSG00000198598.6	MMP17	protein_coding	matrix metallopeptidase 17 (membrane-inserted) [Source:HGNC Symbol;Acc:HGNC:7163]	chr12	+	-1.2265	1.23982e-48	4.82891e-47	214.788	5.36189	-1.06032	-1.27434	-1.35715	1277	1378	1382	638	575	426	5.78432	5.93172	5.81204	4.78238	4.56836	4.48554	14.3332	15.9973	14.612	6.49336	5.63938	5.37594
ENSG00000113296.14	THBS4	protein_coding	thrombospondin 4 [Source:HGNC Symbol;Acc:HGNC:11788]	chr5	+	-1.84482	1.57303e-48	6.1154e-47	214.314	3.77131	-1.83113	-2.09635	-1.57124	456	508	519	136	118	134	4.30279	4.49558	4.40282	2.56926	2.30405	2.82915	4.44911	5.12646	4.77008	1.20322	1.00601	1.46996
ENSG00000187840.4	EIF4EBP1	protein_coding	eukaryotic translation initiation factor 4E binding protein 1 [Source:HGNC Symbol;Acc:HGNC:3288]	chr8	+	-1.72658	1.94456e-48	7.54588e-47	213.892	4.32999	-1.78513	-1.51355	-1.87716	807	655	690	204	258	157	5.12354	4.86099	4.8122	3.14712	3.41869	3.05508	33.7918	28.3678	27.2168	7.74577	9.43994	7.39146
ENSG00000171864.4	PRND	protein_coding	prion protein 2 (dublet) [Source:HGNC Symbol;Acc:HGNC:15748]	chr20	+	-2.67127	1.94937e-48	7.55067e-47	213.887	3.14597	-2.72866	-2.81878	-2.2955	368	266	423	50	49	56	3.99499	3.56726	4.10909	1.16179	1.07167	1.59495	4.15435	3.10586	4.49826	0.511825	0.483351	0.71078
ENSG00000008838.19	MED24	protein_coding	mediator complex subunit 24 [Source:HGNC Symbol;Acc:HGNC:22963]	chr17	-	1.00291	2.02017e-48	7.81057e-47	213.816	6.21951	1.01397	1.06402	0.928755	1068	1140	1291	2329	2522	1802	5.52692	5.65861	5.71393	6.64712	6.69718	6.56191	6.89247	7.60947	7.84838	13.6292	14.222	13.0753
ENSG00000091844.7	RGS17	protein_coding	regulator of G-protein signaling 17 [Source:HGNC Symbol;Acc:HGNC:14088]	chr6	-	-0.997814	2.51813e-48	9.71803e-47	213.377	7.20279	-0.873409	-1.04525	-1.07791	4723	4132	4973	2485	2307	1770	7.66959	7.5146	7.65777	6.74058	6.56874	6.53608	26.8648	24.3093	26.6461	12.8171	11.4663	11.3196
ENSG00000137962.12	ARHGAP29	protein_coding	Rho GTPase activating protein 29 [Source:HGNC Symbol;Acc:HGNC:30207]	chr1	-	-1.63759	2.67058e-48	1.02876e-46	213.26	3.78766	-1.59449	-1.605	-1.67251	478	429	548	157	163	122	4.37047	4.25276	4.48094	2.77357	2.76305	2.69555	1.38345	1.28421	1.49405	0.412031	0.412224	0.396996
ENSG00000265174.1	CTD-2124B20.3	sense_intronic		chr18	+	2.7591	3.16386e-48	1.21656e-46	212.923	2.02084	2.70647	2.66818	2.71235	22	19	32	165	168	136	0.050304	-0.107879	0.471314	2.84438	2.80609	2.85026	1.50222	1.34187	2.05831	10.2163	10.0238	10.441
ENSG00000139971.15	C14orf37	protein_coding	chromosome 14 open reading frame 37 [Source:HGNC Symbol;Acc:HGNC:19846]	chr14	-	1.01453	3.67512e-48	1.41058e-46	212.625	5.62551	1.02746	0.999499	1.01802	701	776	827	1550	1590	1264	4.92093	5.10488	5.07275	6.06031	6.03235	6.05087	4.16339	4.7669	4.62684	8.34751	8.25159	8.4405
ENSG00000073849.14	ST6GAL1	protein_coding	ST6 beta-galactosamide alpha-2,6-sialyltranferase 1 [Source:HGNC Symbol;Acc:HGNC:10860]	chr3	+	0.895842	3.97388e-48	1.52248e-46	212.469	6.40734	0.939421	0.908073	0.835202	1438	1308	1435	2648	2710	2022	5.95537	5.85662	5.86625	6.83217	6.80082	6.72795	7.06038	6.64236	6.63699	11.7892	11.6265	11.162
ENSG00000118733.16	OLFM3	protein_coding	olfactomedin 3 [Source:HGNC Symbol;Acc:HGNC:17990]	chr1	-	-1.02797	4.19297e-48	1.60351e-46	212.362	7.91196	-0.992804	-1.0347	-1.0401	8349	6615	7794	3759	3819	2986	8.49122	8.19325	8.30579	7.33728	7.29539	7.28999	83.6765	68.5716	73.5833	34.1616	33.4449	33.6474
ENSG00000163209.14	SPRR3	protein_coding	small proline-rich protein 3 [Source:HGNC Symbol;Acc:HGNC:11268]	chr1	+	2.15963	9.18709e-48	3.50704e-46	210.801	3.69233	2.21031	2.13433	2.2066	80	103	152	502	498	411	1.82158	2.21524	2.64549	4.43775	4.36176	4.43403	2.49439	3.32167	4.46444	14.193	13.568	14.4081
ENSG00000147533.16	GOLGA7	protein_coding	golgin A7 [Source:HGNC Symbol;Acc:HGNC:24876]	chr8	+	-0.865516	9.58363e-48	3.65181e-46	210.717	6.85525	-0.877391	-0.844641	-0.868981	3636	3193	3692	1887	2019	1558	7.29243	7.14288	7.22828	6.3438	6.37655	6.35221	66.0332	59.9767	63.1611	31.0747	32.0395	31.8125
ENSG00000255302.4	EID1	protein_coding	EP300 interacting inhibitor of differentiation 1 [Source:HGNC Symbol;Acc:HGNC:1191]	chr15	+	0.847752	1.15227e-47	4.38279e-46	210.35	7.81134	0.826482	0.806404	0.912789	3584	3543	4193	6613	6821	5763	7.27166	7.29285	7.41176	8.1519	8.13183	8.23821	70.0738	71.6481	77.2258	117.242	116.533	126.686
ENSG00000021645.18	NRXN3	protein_coding	neurexin 3 [Source:HGNC Symbol;Acc:HGNC:8010]	chr14	+	-1.03374	1.35953e-47	5.16181e-46	210.021	5.84589	-0.960714	-1.15298	-0.984488	1835	1770	1816	919	841	742	6.30664	6.29243	6.20551	5.30748	5.11522	5.28371	5.30717	5.29475	4.94757	2.41012	2.12537	2.41281
ENSG00000143674.10	MAP3K21	protein_coding	Mitogen-activated protein kinase kinase kinase MLK4 [Source:UniProtKB/Swiss-Prot;Acc:Q5TCX8]	chr1	+	-1.15664	1.38518e-47	5.24976e-46	209.983	4.72239	-1.15426	-1.13011	-1.17508	873	799	878	377	401	305	5.23667	5.14691	5.15886	4.02656	4.0507	4.00573	4.95503	4.69056	4.69436	1.9403	1.98879	1.94637
ENSG00000104327.7	CALB1	protein_coding	calbindin 1, 28kDa [Source:HGNC Symbol;Acc:HGNC:1434]	chr8	-	1.9812	1.42632e-47	5.39597e-46	209.925	4.34111	1.85933	1.79683	2.25302	161	193	227	695	696	750	2.81249	3.10846	3.21743	4.90546	4.84296	5.29914	1.01341	1.2565	1.34597	3.96682	3.82809	5.30781
ENSG00000165801.9	ARHGEF40	protein_coding	Rho guanine nucleotide exchange factor (GEF) 40 [Source:HGNC Symbol;Acc:HGNC:25516]	chr14	+	1.09185	1.61795e-47	6.10999e-46	209.674	5.31559	1.04335	1.13316	1.10035	541	586	667	1219	1357	1041	4.54838	4.70091	4.76345	5.71426	5.80407	5.77125	2.96828	3.32545	3.44733	6.06467	6.50576	6.4217
ENSG00000117153.15	KLHL12	protein_coding	kelch-like family member 12 [Source:HGNC Symbol;Acc:HGNC:19360]	chr1	-	0.927504	1.65756e-47	6.24841e-46	209.626	6.33386	0.932148	0.902678	0.953094	1291	1175	1457	2465	2526	2053	5.80003	5.70216	5.88816	6.72893	6.69946	6.74988	16.3302	15.3726	17.361	28.2734	27.9196	29.1975
ENSG00000101439.8	CST3	protein_coding	cystatin C [Source:HGNC Symbol;Acc:HGNC:2475]	chr20	-	0.989966	1.74378e-47	6.56173e-46	209.525	7.28932	1.06595	1.03145	0.86752	2253	2469	2662	5097	5205	3646	6.60242	6.77216	6.75671	7.77638	7.74188	7.57795	27.3958	31.052	30.4917	56.1998	55.3039	49.8462
ENSG00000129038.15	LOXL1	protein_coding	lysyl oxidase-like 1 [Source:HGNC Symbol;Acc:HGNC:6665]	chr15	+	2.30157	1.86953e-47	7.02239e-46	209.386	3.61659	2.26156	2.15913	2.50724	68	112	113	460	448	448	1.5934	2.33391	2.22469	4.31223	4.2098	4.55791	0.840047	1.43106	1.31499	5.15286	4.83597	6.2225
ENSG00000103342.12	GSPT1	protein_coding	G1 to S phase transition 1 [Source:HGNC Symbol;Acc:HGNC:4621]	chr16	-	-0.824341	2.39696e-47	8.98752e-46	208.892	7.00829	-0.850006	-0.828849	-0.789569	3969	3586	4022	2118	2248	1813	7.41878	7.31024	7.35172	6.51024	6.5314	6.57068	22.2409	20.7839	21.2307	10.762	11.0073	11.4225
ENSG00000130589.16	HELZ2	protein_coding	helicase with zinc finger 2, transcriptional coactivator [Source:HGNC Symbol;Acc:HGNC:30021]	chr20	-	1.75453	3.00154e-47	1.12345e-45	208.444	3.69467	1.78448	1.8602	1.55749	130	132	155	478	527	335	2.50822	2.56715	2.6733	4.36737	4.44308	4.14038	0.484081	0.508386	0.543696	1.61398	1.71473	1.40253
ENSG00000125166.12	GOT2	protein_coding	glutamic-oxaloacetic transaminase 2, mitochondrial [Source:HGNC Symbol;Acc:HGNC:4433]	chr16	-	0.792887	3.64122e-47	1.36046e-45	208.059	7.33728	0.798586	0.808408	0.77252	2674	2627	3046	4787	5041	3859	6.84936	6.86158	6.95097	7.68589	7.69571	7.65982	31.9021	32.4163	34.2324	51.7866	52.5516	51.7636
ENSG00000125731.12	SH2D3A	protein_coding	SH2 domain containing 3A [Source:HGNC Symbol;Acc:HGNC:16885]	chr19	-	-3.64565	4.18819e-47	1.56206e-45	207.781	2.0384	-4.09743	-2.72745	-4.20027	176	183	156	8	25	6	2.93947	3.0325	2.68245	-1.21262	0.157358	-1.31546	1.38343	1.48779	1.1551	0.0570206	0.171711	0.0530261
ENSG00000119973.5	PRLHR	protein_coding	prolactin releasing hormone receptor [Source:HGNC Symbol;Acc:HGNC:4464]	chr10	-	-2.70731	4.22333e-47	1.57239e-45	207.764	3.46301	-3.06329	-2.94368	-2.11059	429	368	528	50	57	81	4.21513	4.03259	4.42752	1.16179	1.2814	2.11449	3.46362	3.07302	4.01566	0.366049	0.402123	0.735276
ENSG00000148200.16	NR6A1	protein_coding	nuclear receptor subfamily 6, group A, member 1 [Source:HGNC Symbol;Acc:HGNC:7985]	chr9	-	-1.21227	4.40671e-47	1.63778e-45	207.68	5.21426	-1.10423	-1.2054	-1.32645	1305	1105	1224	556	542	391	5.81556	5.6137	5.63717	4.58458	4.48341	4.36236	8.23047	7.20812	7.27185	3.17969	2.98693	2.77257
ENSG00000013293.5	SLC7A14	protein_coding	solute carrier family 7, member 14 [Source:HGNC Symbol;Acc:HGNC:29326]	chr3	-	1.00223	4.60299e-47	1.70772e-45	207.593	6.7444	1.04427	0.935428	1.03568	1583	1521	1939	3418	3315	2789	6.09378	6.07397	6.29995	7.20016	7.09133	7.19158	6.80031	6.75807	7.84649	13.3142	12.4435	13.4707
ENSG00000170759.10	KIF5B	protein_coding	kinesin family member 5B [Source:HGNC Symbol;Acc:HGNC:6324]	chr10	-	0.858097	4.77345e-47	1.76785e-45	207.521	7.53336	0.876258	0.875794	0.827043	3105	2765	3426	5617	5873	4456	7.06481	6.93539	7.12046	7.91648	7.91601	7.86726	23.738	21.8637	24.6729	38.9388	39.2332	38.3018
ENSG00000164609.9	SLU7	protein_coding	SLU7 homolog, splicing factor [Source:HGNC Symbol;Acc:HGNC:16939]	chr5	-	0.89946	5.23013e-47	1.93359e-45	207.339	6.00131	0.868067	0.88309	0.946527	1031	988	1133	1899	2007	1646	5.47615	5.45254	5.52592	6.35294	6.36796	6.4314	9.11511	9.03453	9.43589	15.2239	15.5047	16.3616
ENSG00000102743.14	SLC25A15	protein_coding	solute carrier family 25 (mitochondrial carrier; ornithine transporter) member 15 [Source:HGNC Symbol;Acc:HGNC:10985]	chr13	+	1.64676	5.75724e-47	2.12474e-45	207.148	3.82219	1.71605	1.6488	1.56426	175	131	177	524	523	387	2.93134	2.55634	2.86232	4.49939	4.43213	4.34759	4.28023	3.31395	4.07804	11.6213	11.1774	10.6422
ENSG00000167658.15	EEF2	protein_coding	eukaryotic translation elongation factor 2 [Source:HGNC Symbol;Acc:HGNC:3214]	chr19	-	0.898033	6.1992e-47	2.28343e-45	207	11.1912	0.902198	0.956617	0.841499	35358	40103	39465	70844	76945	55756	10.5733	10.7928	10.6456	11.5728	11.6272	11.5121	394.497	462.784	414.78	716.73	750.15	699.424
ENSG00000176771.16	NCKAP5	protein_coding	NCK-associated protein 5 [Source:HGNC Symbol;Acc:HGNC:29847]	chr2	-	1.56309	6.20886e-47	2.28343e-45	206.997	4.12454	1.43705	1.66573	1.56854	230	180	212	557	683	501	3.32166	3.00891	3.11976	4.58716	4.81584	4.71866	1.08186	0.875713	0.939354	2.37572	2.80722	2.64956
ENSG00000207442.1	SNORD116-6	snoRNA	small nucleolar RNA, C/D box 116-6 [Source:HGNC Symbol;Acc:HGNC:33072]	chr15	+	-2.49794	7.70936e-47	2.83034e-45	206.566	2.51151	-2.19544	-2.48415	-2.70636	214	195	255	46	39	26	3.21858	3.12318	3.38375	1.04639	0.757683	0.535472	100.157	94.3945	112.423	19.5218	15.9493	13.6815
ENSG00000100139.13	MICALL1	protein_coding	MICAL-like 1 [Source:HGNC Symbol;Acc:HGNC:29804]	chr22	+	0.890539	8.0938e-47	2.96632e-45	206.469	6.51895	0.915448	0.939425	0.809146	1464	1510	1552	2821	3000	2151	5.98118	6.06351	5.97916	6.9234	6.94738	6.8171	11.0217	11.7579	11.0065	19.2579	19.7352	18.2071
ENSG00000107742.12	SPOCK2	protein_coding	sparc/osteonectin, cwcv and kazal-like domains proteoglycan (testican) 2 [Source:HGNC Symbol;Acc:HGNC:13564]	chr10	-	0.931256	8.39428e-47	3.07111e-45	206.397	9.413	1.0028	0.914574	0.88329	9870	11274	11903	21811	21459	16480	8.73262	8.96225	8.91655	9.87327	9.78505	9.75376	67.5081	79.7558	76.6911	135.273	128.251	126.733
ENSG00000041982.15	TNC	protein_coding	tenascin C [Source:HGNC Symbol;Acc:HGNC:5318]	chr9	-	-1.65035	8.52579e-47	3.11383e-45	206.366	5.2127	-1.7326	-1.71046	-1.46035	1447	1033	1467	386	410	383	5.96436	5.51667	5.89802	4.06041	4.08256	4.33267	6.74698	4.98181	6.44349	1.63202	1.67046	2.00785
ENSG00000106069.21	CHN2	protein_coding	chimerin 2 [Source:HGNC Symbol;Acc:HGNC:1944]	chr7	+	1.33666	1.0932e-46	3.98574e-45	205.871	5.48918	1.29704	1.32012	1.41848	491	618	690	1449	1540	1294	4.40902	4.77736	4.8122	5.96324	5.98632	6.08467	2.06987	2.69461	2.74007	5.53894	5.67276	6.13322
ENSG00000167654.17	ATCAY	protein_coding	ataxia, cerebellar, Cayman type [Source:HGNC Symbol;Acc:HGNC:779]	chr19	+	0.746406	1.19464e-46	4.3481e-45	205.695	8.52663	0.709447	0.754825	0.775116	6337	6449	6605	10474	11305	8998	8.09353	8.15659	8.06706	8.81517	8.86055	8.88084	52.6971	55.4678	51.7399	78.979	82.1457	84.1281
ENSG00000151025.9	GPR158	protein_coding	G protein-coupled receptor 158 [Source:HGNC Symbol;Acc:HGNC:23689]	chr10	+	1.11117	1.30017e-46	4.72401e-45	205.526	5.09168	1.12485	1.07069	1.13499	488	531	500	1096	1104	906	4.40021	4.55922	4.34924	5.56108	5.50691	5.57121	2.83794	3.19391	2.73907	5.7795	5.61001	5.92385
ENSG00000215861.5	WI2-1896O14.1	unprocessed_pseudogene		chr1	-	1.00401	1.51041e-46	5.47846e-45	205.228	5.36126	1.0681	0.942889	0.993086	630	612	686	1336	1281	1041	4.76734	4.76333	4.80384	5.84627	5.72106	5.77125	30.3387	30.4827	31.1193	58.339	53.9035	56.3637
ENSG00000176463.13	SLCO3A1	protein_coding	solute carrier organic anion transporter family, member 3A1 [Source:HGNC Symbol;Acc:HGNC:10952]	chr15	+	-1.43516	1.78546e-46	6.465e-45	204.895	4.42037	-1.29974	-1.48193	-1.5117	732	754	693	291	268	206	4.98318	5.06349	4.81844	3.6553	3.47311	3.44334	3.48584	3.71375	3.1087	1.25657	1.11517	1.10295
ENSG00000184014.7	DENND5A	protein_coding	DENN/MADD domain containing 5A [Source:HGNC Symbol;Acc:HGNC:19344]	chr11	-	0.888789	2.08778e-46	7.54676e-45	204.583	6.63467	0.82053	0.876044	0.967896	1569	1571	1773	2863	3112	2603	6.08098	6.12057	6.17098	6.94471	7.00022	7.09207	8.15164	8.44197	8.67722	13.4878	14.1278	15.2051
ENSG00000083312.17	TNPO1	protein_coding	transportin 1 [Source:HGNC Symbol;Acc:HGNC:6401]	chr5	+	0.795558	2.46081e-46	8.87995e-45	204.256	7.64434	0.7902	0.748813	0.848348	3295	3268	3750	5881	5977	5026	7.15044	7.17635	7.25075	7.98271	7.94133	8.04086	12.3608	12.6799	13.2517	20.0049	19.5923	21.1985
ENSG00000113583.7	C5orf15	protein_coding	chromosome 5 open reading frame 15 [Source:HGNC Symbol;Acc:HGNC:20656]	chr5	-	1.13023	2.88454e-46	1.03912e-44	203.94	5.1249	1.16096	1.11018	1.12613	478	471	596	1137	1148	911	4.37047	4.38692	4.60162	5.61397	5.56319	5.57914	8.86731	9.03712	10.415	19.1258	18.6087	19.0009
ENSG00000171766.15	GATM	protein_coding	glycine amidinotransferase (L-arginine:glycine amidinotransferase) [Source:HGNC Symbol;Acc:HGNC:4175]	chr15	-	-1.22492	3.006e-46	1.08103e-44	203.858	4.82453	-1.3193	-1.28524	-1.05567	890	901	986	366	392	361	5.26443	5.31984	5.32584	3.98407	4.01813	4.2477	6.01864	6.302	6.28109	2.24432	2.31636	2.74478
ENSG00000143507.17	DUSP10	protein_coding	dual specificity phosphatase 10 [Source:HGNC Symbol;Acc:HGNC:3065]	chr1	-	1.55672	3.20372e-46	1.15018e-44	203.731	4.45629	1.36988	1.53041	1.74104	239	258	290	673	787	715	3.37656	3.52354	3.56784	4.85919	5.01972	5.23035	3.68507	4.11447	4.21208	9.40935	10.6031	12.395
ENSG00000112576.12	CCND3	protein_coding	cyclin D3 [Source:HGNC Symbol;Acc:HGNC:1585]	chr6	-	-1.48245	4.16154e-46	1.49151e-44	203.211	4.40282	-1.37827	-1.43213	-1.62722	788	631	757	274	276	189	5.08925	4.8073	4.9455	3.56908	3.51522	3.32013	6.1022	5.054	5.52212	1.92401	1.86759	1.64556
ENSG00000180354.15	MTURN	protein_coding	maturin, neural progenitor differentiation regulator homolog (Xenopus) [Source:HGNC Symbol;Acc:HGNC:25457]	chr7	+	0.792131	4.8585e-46	1.73835e-44	202.902	8.06411	0.770678	0.734041	0.86957	4493	4371	4949	7775	7928	6835	7.5976	7.59569	7.6508	8.38537	8.34874	8.48427	30.905	31.097	32.067	48.494	47.6504	52.8594
ENSG00000118217.5	ATF6	protein_coding	activating transcription factor 6 [Source:HGNC Symbol;Acc:HGNC:791]	chr1	+	0.932348	5.01816e-46	1.79244e-44	202.838	6.36883	0.903241	0.949191	0.951043	1333	1186	1492	2469	2666	2095	5.84614	5.71558	5.92236	6.73127	6.77722	6.77907	7.59086	6.9854	8.00349	12.7491	13.2658	13.4134
ENSG00000111266.8	DUSP16	protein_coding	dual specificity phosphatase 16 [Source:HGNC Symbol;Acc:HGNC:17909]	chr12	-	1.49181	5.2305e-46	1.86513e-44	202.755	6.20364	1.2184	1.46734	1.7412	871	878	981	2098	2608	2475	5.23337	5.28261	5.31852	6.49657	6.74551	7.01937	6.83686	7.12817	7.25366	14.9328	17.8878	21.8427
ENSG00000144278.14	GALNT13	protein_coding	polypeptide N-acetylgalactosaminyltransferase 13 [Source:HGNC Symbol;Acc:HGNC:23242]	chr2	+	-0.840324	5.45003e-46	1.94014e-44	202.674	6.67655	-0.853287	-0.856039	-0.806268	3178	2889	3162	1685	1759	1429	7.09831	6.99863	7.00485	6.18064	6.17789	6.22766	21.9	20.5913	20.5259	10.529	10.5917	11.0717
ENSG00000103051.18	COG4	protein_coding	component of oligomeric golgi complex 4 [Source:HGNC Symbol;Acc:HGNC:18620]	chr16	-	0.920684	5.59637e-46	1.98888e-44	202.621	6.11345	0.866485	0.98731	0.902229	1079	1130	1162	2031	2310	1709	5.54168	5.64592	5.56231	6.44979	6.57061	6.48553	10.1295	10.9721	10.2759	17.2891	18.9491	18.0385
ENSG00000101444.12	AHCY	protein_coding	adenosylhomocysteinase [Source:HGNC Symbol;Acc:HGNC:343]	chr20	-	0.923846	5.68506e-46	2.017e-44	202.59	6.56087	0.919201	0.936693	0.921603	1381	1557	1655	2863	3031	2354	5.8971	6.10767	6.07174	6.94471	6.9622	6.94711	15.9344	18.5813	17.9883	29.9543	30.559	30.538
ENSG00000121671.11	CRY2	protein_coding	cryptochrome circadian clock 2 [Source:HGNC Symbol;Acc:HGNC:2385]	chr11	+	-0.808564	8.30985e-46	2.94331e-44	201.834	6.52847	-0.780744	-0.834567	-0.808305	2710	2694	2857	1587	1599	1278	6.86864	6.89788	6.85862	6.0943	6.04048	6.06674	19.6388	20.1925	19.5032	10.4284	10.1253	10.4128
ENSG00000147434.8	CHRNA6	protein_coding	cholinergic receptor, nicotinic, alpha 6 (neuronal) [Source:HGNC Symbol;Acc:HGNC:15963]	chr8	-	2.37749	8.49718e-46	3.00461e-44	201.79	3.08438	2.36712	2.33332	2.49177	53	48	93	325	332	291	1.24565	1.14452	1.94947	3.81367	3.77987	3.93832	0.917295	0.859251	1.51623	5.1005	5.02091	5.66263
ENSG00000186106.11	ANKRD46	protein_coding	ankyrin repeat domain 46 [Source:HGNC Symbol;Acc:HGNC:27229]	chr8	-	0.806459	9.45876e-46	3.33904e-44	201.576	7.82266	0.808657	0.800043	0.815684	3704	3582	4337	6703	6969	5529	7.31914	7.30864	7.46045	8.1714	8.16278	8.17843	28.5947	28.6013	31.5394	46.9224	47.0107	47.9903
ENSG00000128607.13	KLHDC10	protein_coding	kelch domain containing 10 [Source:HGNC Symbol;Acc:HGNC:22194]	chr7	+	-0.810625	1.25258e-45	4.41436e-44	201.017	7.91497	-0.803469	-0.771041	-0.854824	7516	6593	7541	4089	4374	3239	8.33962	8.18844	8.2582	7.45862	7.49105	7.40726	50.9959	46.2676	48.1978	25.1572	25.9322	24.7088
ENSG00000165370.1	GPR101	protein_coding	G protein-coupled receptor 101 [Source:HGNC Symbol;Acc:HGNC:14963]	chrX	-	2.46001	1.63644e-45	5.75755e-44	200.485	3.35237	2.62108	2.26112	2.53169	48	88	86	446	363	344	1.10823	1.9928	1.83923	4.26784	3.90787	4.17844	1.41234	2.6781	2.38368	11.8995	9.33291	11.3802
ENSG00000145354.9	CISD2	protein_coding	CDGSH iron sulfur domain 2 [Source:HGNC Symbol;Acc:HGNC:24212]	chr4	+	0.934552	1.76902e-45	6.21365e-44	200.33	5.82835	1.00309	0.868732	0.924299	906	890	954	1822	1736	1416	5.29008	5.30215	5.27835	6.29329	6.15893	6.21449	15.6144	15.8647	15.488	28.4735	26.1432	27.438
ENSG00000182446.13	NPLOC4	protein_coding	NPL4 homolog, ubiquitin recognition factor [Source:HGNC Symbol;Acc:HGNC:18261]	chr17	-	0.953644	2.07175e-45	7.26489e-44	200.016	6.17255	0.97282	1.02349	0.853814	1117	1164	1178	2244	2431	1696	5.59152	5.68861	5.58201	6.59353	6.6442	6.47453	5.24201	5.64993	5.20762	9.54913	9.96875	8.94876
ENSG00000099364.16	FBXL19	protein_coding	F-box and leucine-rich repeat protein 19 [Source:HGNC Symbol;Acc:HGNC:25300]	chr16	+	1.23263	2.43277e-45	8.51672e-44	199.696	6.94685	1.32704	1.32001	1.04394	1523	1829	1835	4286	4461	2891	6.03811	6.33969	6.2205	7.52647	7.51945	7.24337	15.767	19.5843	17.8951	40.2343	40.3545	33.6503
ENSG00000119927.13	GPAM	protein_coding	glycerol-3-phosphate acyltransferase, mitochondrial [Source:HGNC Symbol;Acc:HGNC:24865]	chr10	-	-1.00486	2.47788e-45	8.66027e-44	199.66	6.12142	-0.996139	-0.986517	-1.01921	2314	1916	2304	1077	1134	870	6.64092	6.40666	6.54852	5.5359	5.54552	5.51283	10.6004	9.07817	9.94236	4.47373	4.53923	4.48094
ENSG00000139874.5	SSTR1	protein_coding	somatostatin receptor 1 [Source:HGNC Symbol;Acc:HGNC:11330]	chr14	+	2.14513	2.75293e-45	9.60569e-44	199.45	2.5719	2.1648	2.03818	2.12648	47	48	59	234	224	187	1.0791	1.14452	1.31167	3.34323	3.21661	3.30491	0.491669	0.519352	0.581402	2.21966	2.04755	2.19942
ENSG00000071242.11	RPS6KA2	protein_coding	ribosomal protein S6 kinase, 90kDa, polypeptide 2 [Source:HGNC Symbol;Acc:HGNC:10431]	chr6	-	-0.848749	3.00699e-45	1.04749e-43	199.275	7.14635	-0.791204	-0.808341	-0.953113	4109	4124	4592	2444	2526	1793	7.46877	7.51181	7.54283	6.7166	6.69946	6.55469	22.3969	23.2497	23.5779	12.0795	12.0309	10.9882
ENSG00000064300.8	NGFR	protein_coding	nerve growth factor receptor [Source:HGNC Symbol;Acc:HGNC:7809]	chr17	+	1.13107	3.12743e-45	1.08765e-43	199.196	6.87217	1.1719	1.18587	1.04889	1523	1891	1753	3833	4048	2889	6.03811	6.38773	6.15463	7.36539	7.37936	7.24238	16.4888	21.1752	17.8781	37.6292	38.295	35.1665
ENSG00000184697.6	CLDN6	protein_coding	claudin 6 [Source:HGNC Symbol;Acc:HGNC:2048]	chr16	-	1.20206	3.3734e-45	1.17126e-43	199.046	4.6196	1.21196	1.21382	1.17226	321	368	360	804	842	642	3.79901	4.03259	3.87771	5.11507	5.11693	5.07537	8.29361	9.83403	8.76174	18.8361	19.0091	18.6494
ENSG00000116095.10	PLEKHA3	protein_coding	pleckstrin homology domain containing, family A (phosphoinositide binding specific) member 3 [Source:HGNC Symbol;Acc:HGNC:14338]	chr2	+	1.11116	4.2217e-45	1.46338e-43	198.599	4.70266	1.07167	1.0985	1.1534	387	373	401	808	861	702	4.06723	4.05195	4.03244	5.12221	5.14904	5.20394	1.22511	1.22129	1.1958	2.31938	2.38165	2.49858
ENSG00000108840.15	HDAC5	protein_coding	histone deacetylase 5 [Source:HGNC Symbol;Acc:HGNC:14068]	chr17	-	1.142	4.45896e-45	1.54167e-43	198.491	7.22496	1.14355	1.18575	1.12022	1897	2428	2239	4768	5135	3851	6.35453	6.74802	6.50727	7.68015	7.72235	7.65683	11.1883	14.8112	12.4394	25.4994	26.4636	25.5366
ENSG00000154511.11	FAM69A	protein_coding	family with sequence similarity 69, member A [Source:HGNC Symbol;Acc:HGNC:32213]	chr1	-	1.12225	4.46214e-45	1.54167e-43	198.489	5.54135	1.03243	1.06839	1.26002	651	652	766	1396	1497	1342	4.81449	4.85439	4.9625	5.90955	5.94552	6.13715	9.46281	9.80239	10.4886	18.4001	19.0139	21.9323
ENSG00000106683.14	LIMK1	protein_coding	LIM domain kinase 1 [Source:HGNC Symbol;Acc:HGNC:6613]	chr7	+	0.916948	4.51824e-45	1.55704e-43	198.464	6.66581	0.983265	0.933191	0.830351	1533	1624	1800	3232	3265	2386	6.04754	6.16838	6.19275	7.11949	7.06942	6.96658	9.97942	10.9344	11.0379	19.0779	18.572	17.4633
ENSG00000145632.14	PLK2	protein_coding	polo-like kinase 2 [Source:HGNC Symbol;Acc:HGNC:19699]	chr5	-	0.8391	4.52139e-45	1.55704e-43	198.463	6.55504	0.848423	0.840781	0.829482	1639	1446	1668	2823	2937	2287	6.14387	6.00111	6.08301	6.92442	6.91678	6.90548	15.4447	14.0934	14.8063	24.1218	24.1834	24.2304
ENSG00000075213.10	SEMA3A	protein_coding	sema domain, immunoglobulin domain (Ig), short basic domain, secreted, (semaphorin) 3A [Source:HGNC Symbol;Acc:HGNC:10723]	chr7	-	-0.846583	5.94132e-45	2.04269e-43	197.919	8.04149	-0.9119	-0.867328	-0.75866	8196	7246	8410	4178	4507	3814	8.46455	8.32465	8.41551	7.48967	7.53424	7.64291	39.2965	35.9332	37.9837	18.1642	18.8821	20.5601
ENSG00000134698.10	AGO4	protein_coding	argonaute RISC catalytic component 4 [Source:HGNC Symbol;Acc:HGNC:18424]	chr1	+	-0.83533	6.68344e-45	2.2941e-43	197.685	6.21825	-0.80977	-0.867593	-0.825015	2248	2129	2329	1262	1268	1025	6.59921	6.55859	6.56408	5.76419	5.70637	5.74894	13.8989	13.6146	13.5644	7.07519	6.85036	7.12523
ENSG00000124406.16	ATP8A1	protein_coding	ATPase, aminophospholipid transporter (APLT), class I, type 8A, member 1 [Source:HGNC Symbol;Acc:HGNC:13531]	chr4	-	0.94195	7.85492e-45	2.69184e-43	197.364	8.67525	0.948106	0.878164	1.00833	6094	6064	7609	12528	12483	10722	8.03714	8.06781	8.27115	9.07347	9.00353	9.1337	24.449	25.1631	28.7565	45.5761	43.7612	48.3645
ENSG00000158716.8	DUSP23	protein_coding	dual specificity phosphatase 23 [Source:HGNC Symbol;Acc:HGNC:21480]	chr1	+	2.14504	8.49076e-45	2.90087e-43	197.209	2.89977	2.10553	2.21568	2.05965	73	69	51	278	314	221	1.6929	1.6506	1.10941	3.58983	3.69998	3.54395	3.97564	3.88668	2.6164	13.7286	14.9426	13.5322
ENSG00000152495.10	CAMK4	protein_coding	calcium/calmodulin-dependent protein kinase IV [Source:HGNC Symbol;Acc:HGNC:1464]	chr5	+	0.907645	8.49238e-45	2.90087e-43	197.208	6.55438	0.994887	0.869909	0.854729	1545	1397	1668	3029	2905	2256	6.05877	5.95145	6.08301	7.02596	6.90099	6.88581	4.99045	4.66716	5.07524	8.87169	8.19914	8.19299
ENSG00000151572.16	ANO4	protein_coding	anoctamin 4 [Source:HGNC Symbol;Acc:HGNC:23837]	chr12	+	1.25514	1.21914e-44	4.15769e-43	196.489	4.93123	1.21685	1.16546	1.38105	384	408	480	975	984	897	4.05606	4.18069	4.2906	5.39264	5.34124	5.55684	3.45271	3.79432	4.06555	7.94931	7.73099	9.06804
ENSG00000069849.10	ATP1B3	protein_coding	ATPase, Na+/K+ transporting, beta 3 polypeptide [Source:HGNC Symbol;Acc:HGNC:806]	chr3	+	0.768502	1.41018e-44	4.80143e-43	196.199	7.22635	0.781283	0.790191	0.732992	2604	2418	2788	4428	4660	3515	6.81112	6.74207	6.82338	7.57347	7.58238	7.52518	45.2779	43.4858	45.6655	69.8151	70.8015	68.7168
ENSG00000177432.6	NAP1L5	protein_coding	nucleosome assembly protein 1-like 5 [Source:HGNC Symbol;Acc:HGNC:19968]	chr4	-	0.773198	1.49537e-44	5.08329e-43	196.083	7.76054	0.749609	0.743798	0.827259	3741	3473	4075	6258	6519	5421	7.33348	7.26408	7.37059	8.07232	8.06651	8.14997	72.4187	69.5365	74.3088	109.849	110.269	117.987
ENSG00000132718.8	SYT11	protein_coding	synaptotagmin XI [Source:HGNC Symbol;Acc:HGNC:19239]	chr1	+	0.745853	1.55922e-44	5.29182e-43	195.999	9.43554	0.725205	0.721409	0.79284	11856	11266	13371	19878	20736	17100	8.99706	8.96123	9.0843	9.7394	9.73561	9.80704	101.659	99.913	107.999	154.552	155.361	164.852
ENSG00000242419.5	PCDHGC4	protein_coding	protocadherin gamma subfamily C, 4 [Source:HGNC Symbol;Acc:HGNC:8717]	chr5	+	1.40505	1.57471e-44	5.33582e-43	195.98	4.26099	1.43867	1.38924	1.3946	213	236	293	662	669	527	3.21189	3.39598	3.58258	4.83549	4.78605	4.79141	1.92403	2.2049	2.49316	5.42234	5.28043	5.35223
ENSG00000116251.9	RPL22	protein_coding	ribosomal protein L22 [Source:HGNC Symbol;Acc:HGNC:10315]	chr1	-	0.920167	1.77468e-44	6.00376e-43	195.742	6.82138	0.896337	0.889312	0.982349	1801	1639	2081	3380	3518	2945	6.27969	6.18163	6.4018	7.18405	7.17702	7.27006	16.5141	15.5441	17.9748	28.1031	28.187	30.3612
ENSG00000224557.7	HLA-DPB2	transcribed_unprocessed_pseudogene	major histocompatibility complex, class II, DP beta 2 (pseudogene) [Source:HGNC Symbol;Acc:HGNC:4941]	chr6	+	-1.67547	2.04004e-44	6.89045e-43	195.464	3.64685	-1.51052	-1.60276	-1.92797	438	404	484	152	149	93	4.24495	4.16655	4.30252	2.72749	2.63524	2.31003	12.2996	11.734	12.803	3.87042	3.65608	2.93625
ENSG00000145675.14	PIK3R1	protein_coding	phosphoinositide-3-kinase, regulatory subunit 1 (alpha) [Source:HGNC Symbol;Acc:HGNC:8979]	chr5	+	1.09252	2.25909e-44	7.61811e-43	195.262	7.86185	0.91673	1.06134	1.2779	3372	3327	3775	6523	7542	6878	7.18374	7.20215	7.26033	8.13214	8.27675	8.49331	14.0712	14.3596	14.8392	24.6824	27.5005	32.2699
ENSG00000182774.10	RPS17	protein_coding	ribosomal protein S17 [Source:HGNC Symbol;Acc:HGNC:10397]	chr15	-	0.758951	2.46801e-44	8.30937e-43	195.086	7.87896	0.740706	0.809079	0.725985	3900	4070	4350	6795	7452	5521	7.39349	7.4928	7.46476	8.19106	8.25943	8.17634	45.9674	49.6164	48.2974	72.6224	76.7484	73.1636
ENSG00000155100.10	OTUD6B	protein_coding	OTU domain containing 6B [Source:HGNC Symbol;Acc:HGNC:24281]	chr8	+	1.17487	2.55402e-44	8.58525e-43	195.017	4.73426	1.23446	1.13403	1.15251	377	344	432	895	873	694	4.02966	3.93583	4.13932	5.26939	5.16896	5.18745	4.25916	4.01963	4.59744	9.16857	8.61803	8.81524
ENSG00000151779.12	NBAS	protein_coding	neuroblastoma amplified sequence [Source:HGNC Symbol;Acc:HGNC:15625]	chr2	-	0.730008	2.56052e-44	8.59343e-43	195.012	7.81045	0.716461	0.70783	0.765996	3807	3854	4239	6453	6709	5482	7.35869	7.41417	7.42749	8.11658	8.10795	8.16611	19.1159	20.0156	20.0505	29.3812	29.4362	30.9488
ENSG00000151726.13	ACSL1	protein_coding	acyl-CoA synthetase long-chain family member 1 [Source:HGNC Symbol;Acc:HGNC:3569]	chr4	-	-1.07236	2.75849e-44	9.24313e-43	194.864	6.14545	-1.02299	-1.09425	-1.08166	2362	1917	2473	1090	1085	859	6.67052	6.40741	6.65055	5.55317	5.48191	5.4945	16.8881	14.1765	16.6562	7.06683	6.77864	6.90537
ENSG00000100263.13	RHBDD3	protein_coding	rhomboid domain containing 3 [Source:HGNC Symbol;Acc:HGNC:1308]	chr22	-	-1.17367	3.19437e-44	1.06867e-42	194.572	4.92423	-1.17299	-1.07053	-1.28268	996	980	967	430	483	327	5.42643	5.44084	5.29783	4.21537	4.31783	4.10569	14.8475	15.1101	13.5791	5.81245	6.29149	5.48068
ENSG00000125249.6	RAP2A	protein_coding	RAP2A, member of RAS oncogene family [Source:HGNC Symbol;Acc:HGNC:9861]	chr13	+	-0.925564	4.82488e-44	1.6116e-42	193.752	7.78303	-0.8519	-0.934634	-0.983342	7135	5933	7269	3706	3660	2777	8.26459	8.03632	8.20522	7.31681	7.23407	7.18537	57.5542	49.4997	55.2341	27.1072	25.7974	25.1855
ENSG00000122584.12	NXPH1	protein_coding	neurexophilin 1 [Source:HGNC Symbol;Acc:HGNC:20693]	chr7	+	1.16989	4.99559e-44	1.66598e-42	193.682	7.1531	1.2065	1.28825	1.01451	1788	2145	2239	4686	5187	3367	6.26925	6.56938	6.50727	7.65514	7.73688	7.46315	23.4213	29.0614	27.6279	55.6599	59.3706	49.5883
ENSG00000170381.12	SEMA3E	protein_coding	sema domain, immunoglobulin domain (Ig), short basic domain, secreted, (semaphorin) 3E [Source:HGNC Symbol;Acc:HGNC:10727]	chr7	-	-1.02346	5.92894e-44	1.97413e-42	193.342	6.78036	-1.05549	-1.08202	-0.919905	3114	3312	3953	1640	1684	1479	7.06898	7.19564	7.32677	6.14164	6.11511	6.27722	20.7339	22.8086	24.7936	9.90155	9.79752	11.0719
ENSG00000137802.13	MAPKBP1	protein_coding	mitogen-activated protein kinase binding protein 1 [Source:HGNC Symbol;Acc:HGNC:29536]	chr15	+	-0.89902	5.94468e-44	1.97625e-42	193.336	5.82353	-0.904919	-0.839817	-0.955026	1683	1698	1796	912	998	723	6.18204	6.23259	6.18955	5.29648	5.36158	5.24637	7.3011	7.61881	7.33939	3.58753	3.78308	3.52642
ENSG00000109107.13	ALDOC	protein_coding	aldolase C, fructose-bisphosphate [Source:HGNC Symbol;Acc:HGNC:418]	chr17	-	1.06224	8.02835e-44	2.66476e-42	192.738	8.9245	1.09609	1.10467	1.00494	6328	7848	7990	15570	16382	11998	8.09148	8.43976	8.34162	9.38704	9.39562	9.29589	97.1032	124.558	115.495	216.647	219.657	206.999
ENSG00000256463.8	SALL3	protein_coding	spalt-like transcription factor 3 [Source:HGNC Symbol;Acc:HGNC:10527]	chr18	+	-1.00452	8.66061e-44	2.8701e-42	192.588	6.14087	-1.01642	-1.09449	-0.893236	2070	2079	2476	1077	1067	963	6.48031	6.52434	6.6523	5.5359	5.45783	5.65908	12.5734	13.0612	14.1672	5.93191	5.66315	6.57659
ENSG00000124831.18	LRRFIP1	protein_coding	leucine rich repeat (in FLII) interacting protein 1 [Source:HGNC Symbol;Acc:HGNC:6702]	chr2	+	0.943714	9.50242e-44	3.14414e-42	192.403	5.6298	0.932722	0.930801	0.965729	807	796	781	1505	1572	1264	5.12354	5.1415	4.9904	6.01787	6.01595	6.05087	3.04669	3.10823	2.77751	5.15214	5.18583	5.3653
ENSG00000117748.9	RPA2	protein_coding	replication protein A2, 32kDa [Source:HGNC Symbol;Acc:HGNC:10290]	chr1	-	1.39729	1.10341e-43	3.64524e-42	192.106	4.16626	1.38289	1.47487	1.32175	240	198	259	600	669	472	3.38253	3.14499	3.40601	4.69407	4.78605	4.63293	5.34088	4.55735	5.42939	12.1074	13.0089	11.8096
ENSG00000169047.5	IRS1	protein_coding	insulin receptor substrate 1 [Source:HGNC Symbol;Acc:HGNC:6125]	chr2	-	-0.89158	1.36797e-43	4.51216e-42	191.678	5.91597	-0.89979	-0.849406	-0.924313	1856	1807	1844	974	1055	786	6.32304	6.32225	6.22756	5.39116	5.44154	5.36664	8.37842	8.43699	7.84142	3.98694	4.16148	3.98932
ENSG00000095370.19	SH2D3C	protein_coding	SH2 domain containing 3C [Source:HGNC Symbol;Acc:HGNC:16884]	chr9	-	1.13003	1.40637e-43	4.63159e-42	191.623	4.76592	1.05886	1.19639	1.11998	384	404	414	829	954	710	4.05606	4.16655	4.07823	5.15914	5.29667	5.22025	3.70319	4.02969	3.76093	7.2493	8.03905	7.69832
ENSG00000147257.13	GPC3	protein_coding	glypican 3 [Source:HGNC Symbol;Acc:HGNC:4451]	chrX	-	-1.65546	1.51736e-43	4.98932e-42	191.472	4.43647	-1.54737	-1.59494	-1.79282	858	756	674	256	259	177	5.21173	5.0673	4.77846	3.47179	3.42422	3.22635	14.2199	12.9591	10.5225	3.8472	3.75076	3.29818
ENSG00000144959.9	NCEH1	protein_coding	neutral cholesterol ester hydrolase 1 [Source:HGNC Symbol;Acc:HGNC:29260]	chr3	-	1.64439	1.53762e-43	5.04809e-42	191.445	4.16336	1.66884	1.59751	1.70491	191	163	261	638	635	537	3.05617	2.86742	3.41702	4.78238	4.71105	4.81845	1.78487	1.57546	2.29754	5.40618	5.18512	5.64209
ENSG00000126777.17	KTN1	protein_coding	kinectin 1 (kinesin receptor) [Source:HGNC Symbol;Acc:HGNC:6467]	chr14	+	0.834218	1.57143e-43	5.15106e-42	191.402	7.00083	0.926611	0.805909	0.762412	2109	2079	2299	4071	3916	2982	6.50722	6.52434	6.54539	7.45226	7.33156	7.28806	5.39162	5.49721	5.53645	9.43713	8.74776	8.57122
ENSG00000148541.12	FAM13C	protein_coding	family with sequence similarity 13, member C [Source:HGNC Symbol;Acc:HGNC:19371]	chr10	-	-0.977909	2.18047e-43	7.13529e-42	190.75	6.57898	-0.882251	-1.07747	-0.969234	2898	2684	3350	1593	1455	1231	6.96534	6.89252	7.08812	6.09974	5.90452	6.01276	19.2814	18.4701	20.996	9.61066	8.45893	9.20856
ENSG00000148700.14	ADD3	protein_coding	adducin 3 (gamma) [Source:HGNC Symbol;Acc:HGNC:245]	chr10	+	0.798472	2.18351e-43	7.13529e-42	190.748	6.40585	0.817148	0.768817	0.807912	1403	1416	1543	2538	2567	2070	5.91987	5.97091	5.97078	6.771	6.72267	6.76177	9.63721	10.0601	9.98411	15.8082	15.4075	15.9866
ENSG00000124194.16	GDAP1L1	protein_coding	ganglioside induced differentiation associated protein 1-like 1 [Source:HGNC Symbol;Acc:HGNC:4213]	chr20	+	0.851484	2.30672e-43	7.52626e-42	190.638	7.16134	0.798315	0.928058	0.825526	2345	2441	2398	4128	4724	3453	6.66011	6.75571	6.60616	7.47231	7.60205	7.49952	31.1259	33.5114	29.9832	49.6838	54.7899	51.531
ENSG00000259436.1	CTC-378H22.2	antisense		chr19	+	3.0088	2.34382e-43	7.6355e-42	190.607	1.73124	2.87261	2.86166	3.0296	11	22	18	132	137	121	-0.83265	0.0849516	-0.289616	2.52684	2.51588	2.68383	0.252804	0.522949	0.389685	2.75081	2.75121	3.12658
ENSG00000156239.11	N6AMT1	protein_coding	N-6 adenine-specific DNA methyltransferase 1 (putative) [Source:HGNC Symbol;Acc:HGNC:16021]	chr21	-	1.20313	2.79366e-43	9.08691e-42	190.257	4.65876	1.22004	1.17096	1.21517	390	344	343	830	839	679	4.07831	3.93583	3.80835	5.16087	5.11179	5.156	3.6018	3.28594	2.984	6.95071	6.77062	7.05046
ENSG00000244486.8	SCARF2	protein_coding	scavenger receptor class F, member 2 [Source:HGNC Symbol;Acc:HGNC:19869]	chr22	-	3.01624	2.87926e-43	9.35095e-42	190.197	2.19519	3.06405	3.08988	2.74211	17	34	19	200	213	131	-0.286243	0.670348	-0.219758	3.11883	3.14466	2.79689	0.228618	0.472918	0.240694	2.43886	2.50295	1.98073
ENSG00000132938.19	MTUS2	protein_coding	microtubule associated tumor suppressor candidate 2 [Source:HGNC Symbol;Acc:HGNC:20595]	chr13	+	-1.24495	2.90143e-43	9.40847e-42	190.182	4.95086	-1.12242	-1.2442	-1.36902	1061	1011	969	460	442	318	5.51745	5.48568	5.30081	4.31223	4.19044	4.06563	5.64487	5.56333	4.85637	2.21918	2.05481	1.90221
ENSG00000183576.12	SETD3	protein_coding	SET domain containing 3 [Source:HGNC Symbol;Acc:HGNC:20493]	chr14	-	-0.766893	3.36015e-43	1.08793e-41	189.89	6.75009	-0.763339	-0.744234	-0.79285	3195	3023	3320	1854	1965	1491	7.106	7.064	7.07515	6.31838	6.33748	6.28887	27.67	27.0783	27.0848	14.5594	14.87	14.518
ENSG00000132640.14	BTBD3	protein_coding	BTB (POZ) domain containing 3 [Source:HGNC Symbol;Acc:HGNC:15854]	chr20	+	0.898015	4.11441e-43	1.33009e-41	189.487	6.67092	0.930979	0.91439	0.852363	1776	1492	1749	3152	3259	2450	6.25955	6.04623	6.15134	7.08335	7.06676	7.00474	12.8125	11.1328	11.8858	20.6192	20.544	19.8723
ENSG00000147155.10	EBP	protein_coding	emopamil binding protein (sterol isomerase) [Source:HGNC Symbol;Acc:HGNC:3133]	chrX	+	-0.940817	5.38596e-43	1.7385e-41	188.951	5.58039	-0.894766	-0.924859	-1.00335	1420	1479	1515	783	802	596	5.93722	6.03362	5.9444	5.07698	5.04689	4.96839	26.4844	28.5309	26.6173	13.2422	13.0703	12.498
ENSG00000176490.4	DIRAS1	protein_coding	DIRAS family, GTP-binding RAS-like 1 [Source:HGNC Symbol;Acc:HGNC:19127]	chr19	-	-0.938354	6.62517e-43	2.13523e-41	188.539	6.14066	-0.904543	-0.898149	-1.01169	2203	2181	2122	1147	1205	874	6.57007	6.59337	6.42992	5.62658	5.63297	5.51943	28.402	29.0828	25.7709	13.409	13.5748	12.6689
ENSG00000164442.9	CITED2	protein_coding	Cbp/p300-interacting transactivator, with Glu/Asp-rich carboxy-terminal domain, 2 [Source:HGNC Symbol;Acc:HGNC:1987]	chr6	-	1.11933	7.01458e-43	2.25728e-41	188.426	4.74748	1.11202	1.13586	1.10716	362	390	442	852	906	697	3.9714	4.11592	4.17217	5.19852	5.22236	5.19366	6.41606	7.14941	7.37959	13.6929	14.0314	13.8895
ENSG00000198830.10	HMGN2	protein_coding	high mobility group nucleosomal binding domain 2 [Source:HGNC Symbol;Acc:HGNC:4986]	chr1	+	0.945616	7.91704e-43	2.54382e-41	188.185	5.73474	0.904428	0.976748	0.957497	790	826	951	1584	1742	1349	5.0929	5.19474	5.27381	6.09158	6.1639	6.14465	14.147	15.299	16.0423	25.7211	27.2582	27.1607
ENSG00000162407.8	PLPP3	protein_coding	phospholipid phosphatase 3 [Source:HGNC Symbol;Acc:HGNC:9229]	chr1	-	-2.9814	8.06366e-43	2.58699e-41	188.148	2.32674	-3.3929	-2.79519	-2.51718	214	157	237	17	28	27	3.21858	2.81398	3.27905	-0.289026	0.308676	0.58669	1.81897	1.38024	1.89762	0.131026	0.20796	0.258028
ENSG00000171365.15	CLCN5	protein_coding	chloride channel, voltage-sensitive 5 [Source:HGNC Symbol;Acc:HGNC:2023]	chrX	+	1.08745	8.23045e-43	2.63649e-41	188.108	5.66968	1.01946	1.05631	1.19265	732	686	883	1534	1646	1420	4.98318	4.92751	5.16703	6.04536	6.08222	6.21856	3.09717	3.00209	3.51937	5.8854	6.08549	6.75515
ENSG00000198216.10	CACNA1E	protein_coding	calcium channel, voltage-dependent, R type, alpha 1E subunit [Source:HGNC Symbol;Acc:HGNC:1392]	chr1	+	0.823308	8.5344e-43	2.72972e-41	188.035	7.87826	0.796252	0.787825	0.888879	3710	4089	4165	6856	7129	6001	7.32148	7.49952	7.40209	8.20395	8.19552	8.29658	9.37994	10.6927	9.91952	15.7179	15.7495	17.0585
ENSG00000267640.6	CTD-2554C21.2	transcribed_unprocessed_pseudogene		chr19	+	-1.32521	8.77407e-43	2.80213e-41	187.98	4.69938	-1.27902	-1.42751	-1.2403	954	792	849	351	331	296	5.3644	5.13425	5.11053	3.92404	3.77554	3.96276	6.13649	5.26917	5.14433	2.04727	1.86042	2.1407
ENSG00000116983.12	HPCAL4	protein_coding	hippocalcin like 4 [Source:HGNC Symbol;Acc:HGNC:18212]	chr1	-	1.20639	1.02784e-42	3.2776e-41	187.665	6.59485	1.34708	1.22825	1.03917	1202	1345	1578	3448	3321	2286	5.69714	5.8968	6.0031	7.21276	7.09393	6.90485	10.8839	12.5965	13.4598	28.3103	26.2761	23.2729
ENSG00000101638.13	ST8SIA5	protein_coding	ST8 alpha-N-acetyl-neuraminide alpha-2,8-sialyltransferase 5 [Source:HGNC Symbol;Acc:HGNC:17827]	chr18	-	2.39017	1.11398e-42	3.54693e-41	187.505	2.34387	2.49465	2.22866	2.28559	35	34	45	220	191	156	0.674143	0.670348	0.936616	3.25501	2.98903	3.04596	0.0995982	0.100071	0.120627	0.567678	0.474928	0.499115
ENSG00000129595.12	EPB41L4A	protein_coding	erythrocyte membrane protein band 4.1 like 4A [Source:HGNC Symbol;Acc:HGNC:13278]	chr5	-	-1.22192	1.15523e-42	3.67274e-41	187.433	4.57282	-1.2665	-1.16902	-1.21276	727	808	792	318	356	271	4.97332	5.16303	5.01052	3.78246	3.87994	3.8362	3.80613	4.37528	3.90593	1.50964	1.62859	1.59518
ENSG00000182132.13	KCNIP1	protein_coding	Kv channel interacting protein 1 [Source:HGNC Symbol;Acc:HGNC:15521]	chr5	+	1.04768	1.40941e-42	4.47409e-41	187.037	6.1219	0.983413	1.08886	1.08132	929	1106	1166	2083	2344	1830	5.32617	5.615	5.56726	6.48623	6.59167	6.58413	12.456	15.3378	14.7269	25.325	27.462	27.5872
ENSG00000179542.15	SLITRK4	protein_coding	SLIT and NTRK-like family, member 4 [Source:HGNC Symbol;Acc:HGNC:23502]	chrX	-	-0.871574	1.59142e-42	5.04427e-41	186.796	6.70207	-0.831568	-0.943856	-0.834336	3261	3079	3117	1754	1697	1437	7.13548	7.09046	6.98419	6.23848	6.12619	6.23571	16.4368	16.0517	14.7997	8.01662	7.47409	8.14356
ENSG00000196547.14	MAN2A2	protein_coding	mannosidase, alpha, class 2A, member 2 [Source:HGNC Symbol;Acc:HGNC:6825]	chr15	+	-0.761527	1.74241e-42	5.51457e-41	186.615	6.87678	-0.761255	-0.750353	-0.770297	3498	3224	3683	2024	2133	1651	7.23664	7.15681	7.22476	6.44481	6.45571	6.43577	15.7134	14.9793	15.5848	8.24438	8.37246	8.33855
ENSG00000124380.10	SNRNP27	protein_coding	small nuclear ribonucleoprotein 27kDa (U4/U6.U5) [Source:HGNC Symbol;Acc:HGNC:30240]	chr2	+	1.13315	1.75226e-42	5.53744e-41	186.604	5.08641	1.1345	1.12588	1.15252	474	440	589	1084	1127	901	4.3584	4.28912	4.58464	5.54522	5.5366	5.56324	9.36127	8.98783	10.9578	19.4125	19.4488	20.0066
ENSG00000165675.16	ENOX2	protein_coding	ecto-NOX disulfide-thiol exchanger 2 [Source:HGNC Symbol;Acc:HGNC:2259]	chrX	-	1.6803	1.75876e-42	5.54969e-41	186.597	4.72193	1.46294	1.56587	1.9599	288	269	332	810	910	939	3.64355	3.58332	3.76162	5.12577	5.2287	5.62273	3.02404	2.92142	3.28385	7.71218	8.34927	11.0855
ENSG00000167186.10	COQ7	protein_coding	coenzyme Q7 homolog, ubiquinone (yeast) [Source:HGNC Symbol;Acc:HGNC:2244]	chr16	+	-0.85251	2.10543e-42	6.63368e-41	186.239	5.97121	-0.832942	-0.88257	-0.836099	1931	1770	1972	1050	1061	860	6.38013	6.29243	6.32427	5.49934	5.44971	5.49618	21.0583	19.9645	20.258	10.3831	10.1104	10.5446
ENSG00000074695.5	LMAN1	protein_coding	lectin, mannose-binding, 1 [Source:HGNC Symbol;Acc:HGNC:6631]	chr18	-	-0.899682	2.23339e-42	7.02636e-41	186.122	7.30395	-0.816119	-0.914752	-0.964623	5006	4273	5217	2709	2646	2006	7.75351	7.56299	7.72685	6.865	6.76637	6.71649	33.2378	29.3441	32.6296	16.3097	15.3512	14.9749
ENSG00000106278.11	PTPRZ1	protein_coding	protein tyrosine phosphatase, receptor-type, Z polypeptide 1 [Source:HGNC Symbol;Acc:HGNC:9685]	chr7	+	1.84528	2.67997e-42	8.41878e-41	185.759	3.53099	1.71839	1.81517	1.98693	97	135	123	387	433	383	2.09329	2.59909	2.34483	4.06413	4.16091	4.33267	0.43947	0.632611	0.524943	1.58988	1.71418	1.95096
ENSG00000169764.15	UGP2	protein_coding	UDP-glucose pyrophosphorylase 2 [Source:HGNC Symbol;Acc:HGNC:12527]	chr2	+	-0.968507	2.84577e-42	8.92634e-41	185.639	5.87843	-0.92271	-0.889322	-1.10451	1769	1717	1988	951	1018	688	6.25386	6.24863	6.33591	5.35676	5.39014	5.17495	12.226	12.2736	12.9427	5.95984	6.14776	5.34612
ENSG00000168036.16	CTNNB1	protein_coding	catenin (cadherin-associated protein), beta 1, 88kDa [Source:HGNC Symbol;Acc:HGNC:2514]	chr3	+	0.682766	3.29667e-42	1.03253e-40	185.347	8.11299	0.701623	0.674766	0.671234	5000	4744	5231	8040	8254	6462	7.75178	7.71378	7.73071	8.43371	8.40686	8.40332	33.966	33.3322	33.474	49.5252	48.9948	49.3552
ENSG00000105835.11	NAMPT	protein_coding	nicotinamide phosphoribosyltransferase [Source:HGNC Symbol;Acc:HGNC:30092]	chr7	-	-0.928722	3.95077e-42	1.23557e-40	184.987	6.50035	-0.972285	-0.917532	-0.883775	2754	2469	3138	1400	1521	1222	6.89186	6.77216	6.99387	5.91368	5.96843	6.00219	13.6742	12.6796	14.6771	6.30321	6.599	6.82183
ENSG00000119979.16	FAM45A	protein_coding	family with sequence similarity 45, member A [Source:HGNC Symbol;Acc:HGNC:31793]	chr10	+	1.27921	4.75315e-42	1.4843e-40	184.619	4.561	1.39883	1.23931	1.18369	307	296	369	846	792	598	3.73509	3.72035	3.91313	5.18835	5.02884	4.97321	2.23885	2.23267	2.53491	5.5944	5.04688	4.90321
ENSG00000237517.9	DGCR5	transcribed_unprocessed_pseudogene	DiGeorge syndrome critical region gene 5 (non-protein coding) [Source:HGNC Symbol;Acc:HGNC:16757]	chr22	+	-1.077	4.82164e-42	1.50347e-40	184.591	5.6181	-0.975042	-1.02502	-1.24617	1598	1536	1538	784	792	533	6.10737	6.08811	5.96611	5.07882	5.02884	4.80769	12.6495	12.5757	11.4684	5.6274	5.47813	4.74368
ENSG00000173930.8	SLCO4C1	protein_coding	solute carrier organic anion transporter family, member 4C1 [Source:HGNC Symbol;Acc:HGNC:23612]	chr5	-	-2.75961	5.03602e-42	1.568e-40	184.504	2.20388	-2.7964	-2.60338	-2.58925	206	147	194	24	29	23	3.16414	2.72025	2.9931	0.162766	0.355783	0.369912	1.73521	1.2807	1.53935	0.183313	0.213449	0.217824
ENSG00000197892.12	KIF13B	protein_coding	kinesin family member 13B [Source:HGNC Symbol;Acc:HGNC:14405]	chr8	-	-1.32964	5.90353e-42	1.8354e-40	184.188	5.7522	-1.12632	-1.39163	-1.47597	2011	1618	1779	814	708	524	6.43864	6.16305	6.17584	5.13286	4.86754	4.7832	8.13126	6.76659	6.77597	2.98446	2.50144	2.38215
ENSG00000172292.14	CERS6	protein_coding	ceramide synthase 6 [Source:HGNC Symbol;Acc:HGNC:23826]	chr2	+	0.704873	6.52504e-42	2.02564e-40	183.989	8.73758	0.665557	0.683783	0.764137	7532	7208	8139	11974	12683	10524	8.34269	8.31707	8.36826	9.00823	9.02646	9.10681	46.7358	46.2594	47.573	67.3713	68.7658	73.4197
ENSG00000151322.18	NPAS3	protein_coding	neuronal PAS domain protein 3 [Source:HGNC Symbol;Acc:HGNC:19311]	chr14	+	0.915848	7.01668e-42	2.17507e-40	183.844	6.57479	0.777597	0.959679	1.00016	1517	1501	1636	2635	3127	2524	6.03242	6.0549	6.0551	6.82507	7.00715	7.04764	7.37572	7.54823	7.49294	11.617	13.2849	13.7975
ENSG00000153820.12	SPHKAP	protein_coding	SPHK1 interactor, AKAP domain containing [Source:HGNC Symbol;Acc:HGNC:30619]	chr2	-	0.777219	7.90631e-42	2.44725e-40	183.607	8.05007	0.730046	0.763405	0.839872	4339	4370	5067	7530	8060	6670	7.54731	7.59536	7.68478	8.33919	8.37255	8.44902	27.8145	28.974	30.5973	43.7697	45.1469	48.0729
ENSG00000104064.16	GABPB1	protein_coding	GA binding protein transcription factor, beta subunit 1 [Source:HGNC Symbol;Acc:HGNC:4074]	chr15	-	-0.866128	8.85002e-42	2.73534e-40	183.382	6.2721	-0.89075	-0.901004	-0.798888	2425	2160	2430	1247	1295	1091	6.70846	6.57943	6.62527	5.74697	5.73671	5.83883	9.2918	8.56027	8.7709	4.33262	4.3358	4.70008
ENSG00000196104.10	SPOCK3	protein_coding	sparc/osteonectin, cwcv and kazal-like domains proteoglycan (testican) 3 [Source:HGNC Symbol;Acc:HGNC:13565]	chr4	-	-1.25795	8.94928e-42	2.76198e-40	183.36	6.23555	-1.37405	-1.21196	-1.16334	2659	2568	2213	944	1105	897	6.84125	6.82883	6.49044	5.34612	5.50821	5.55684	26.6554	26.626	20.8976	8.58093	9.67921	10.11
ENSG00000112237.12	CCNC	protein_coding	cyclin C [Source:HGNC Symbol;Acc:HGNC:1581]	chr6	-	-0.808602	9.55269e-42	2.9439e-40	183.23	6.34166	-0.808984	-0.821863	-0.788921	2335	2289	2640	1366	1416	1137	6.65395	6.66304	6.74475	5.87826	5.86538	5.89832	18.1981	18.4514	19.3817	9.65352	9.64302	9.96303
ENSG00000146006.7	LRRTM2	protein_coding	leucine rich repeat transmembrane neuronal 2 [Source:HGNC Symbol;Acc:HGNC:19409]	chr5	-	1.6043	9.82627e-42	3.0238e-40	183.174	4.99246	1.45958	1.5263	1.8301	374	298	445	1005	1101	1067	4.01819	3.73	4.18188	5.43627	5.50299	5.80679	2.75699	2.27209	3.09011	6.71779	7.0919	8.84343
ENSG00000160953.15	MUM1	protein_coding	melanoma associated antigen (mutated) 1 [Source:HGNC Symbol;Acc:HGNC:29641]	chr19	+	1.02215	1.12155e-41	3.44629e-40	182.911	6.55561	1.11902	1.01981	0.928377	1333	1555	1480	3130	3056	2251	5.84614	6.10582	5.91073	7.07325	6.97404	6.88261	6.06439	7.31699	6.34261	12.9121	12.1485	11.514
ENSG00000124198.8	ARFGEF2	protein_coding	ADP-ribosylation factor guanine nucleotide-exchange factor 2 (brefeldin A-inhibited) [Source:HGNC Symbol;Acc:HGNC:15853]	chr20	+	0.839558	1.2177e-41	3.73627e-40	182.748	6.59703	0.87966	0.797351	0.84476	1598	1486	1813	2968	2932	2378	6.10737	6.04043	6.20312	6.99663	6.91432	6.96173	8.02665	7.72008	8.57838	13.5182	12.8686	13.4296
ENSG00000136928.6	GABBR2	protein_coding	gamma-aminobutyric acid (GABA) B receptor, 2 [Source:HGNC Symbol;Acc:HGNC:4507]	chr9	-	-0.758937	1.23224e-41	3.77541e-40	182.724	6.86033	-0.729822	-0.788186	-0.756532	3315	3403	3552	2044	2053	1647	7.15916	7.23472	7.17254	6.45898	6.40062	6.43227	19.5157	20.7208	19.698	10.9113	10.5609	10.9015
ENSG00000143494.15	VASH2	protein_coding	vasohibin 2 [Source:HGNC Symbol;Acc:HGNC:25723]	chr1	+	1.05048	1.29504e-41	3.96207e-40	182.625	4.90924	1.0329	1.0797	1.03473	437	431	512	932	1007	766	4.24166	4.25944	4.38331	5.3277	5.3745	5.32953	2.16096	2.20439	2.38498	4.17905	4.35117	4.25879
ENSG00000088035.15	ALG6	protein_coding	ALG6, alpha-1,3-glucosyltransferase [Source:HGNC Symbol;Acc:HGNC:23157]	chr1	+	-1.32142	1.30204e-41	3.97773e-40	182.614	4.38897	-1.4431	-1.30136	-1.19489	745	639	705	252	291	246	5.00851	4.82542	4.84313	3.44925	3.591	3.69747	6.76222	5.999	6.02798	2.0741	2.30801	2.5105
ENSG00000188321.13	ZNF559	protein_coding	zinc finger protein 559 [Source:HGNC Symbol;Acc:HGNC:28197]	chr19	+	-1.63849	1.4926e-41	4.55329e-40	182.343	3.64379	-1.56082	-1.66443	-1.63467	441	375	500	145	141	113	4.25475	4.05963	4.34924	2.66039	2.55678	2.58654	2.92116	2.56917	3.11987	0.870924	0.816106	0.841563
ENSG00000162545.5	CAMK2N1	protein_coding	calcium/calmodulin-dependent protein kinase II inhibitor 1 [Source:HGNC Symbol;Acc:HGNC:24190]	chr1	-	-0.710669	1.50595e-41	4.58738e-40	182.325	8.05847	-0.694368	-0.765183	-0.671865	7549	7625	8120	4752	4732	3962	8.34594	8.39819	8.36489	7.67531	7.60449	7.69781	129.705	135.504	131.423	74.0353	71.0432	76.5373
ENSG00000178722.12	C5orf64	processed_transcript	chromosome 5 open reading frame 64 [Source:HGNC Symbol;Acc:HGNC:26744]	chr5	+	3.47591	1.93021e-41	5.87128e-40	181.831	1.48949	3.06065	3.27371	3.48589	12	12	8	102	124	113	-0.725979	-0.693585	-1.27849	2.1613	2.37436	2.58654	0.133357	0.137931	0.0837479	1.02785	1.20411	1.4119
ENSG00000152127.8	MGAT5	protein_coding	mannosyl (alpha-1,6-)-glycoprotein beta-1,6-N-acetyl-glucosaminyltransferase [Source:HGNC Symbol;Acc:HGNC:7049]	chr2	+	0.691802	2.36693e-41	7.18934e-40	181.425	7.87302	0.662408	0.723559	0.688112	4101	4123	4404	6600	7202	5515	7.46596	7.51146	7.48255	8.14906	8.21022	8.17477	21.4804	22.3363	21.7295	31.3467	32.9622	32.478
ENSG00000186432.8	KPNA4	protein_coding	karyopherin alpha 4 (importin alpha 3) [Source:HGNC Symbol;Acc:HGNC:6397]	chr3	-	-0.795415	2.38563e-41	7.23574e-40	181.41	6.95581	-0.756629	-0.854354	-0.771716	3803	3420	3860	2163	2114	1757	7.35718	7.2419	7.29244	6.54054	6.44282	6.52546	18.1525	16.8842	17.3559	9.36187	8.81711	9.42918
ENSG00000176055.9	MBLAC2	protein_coding	metallo-beta-lactamase domain containing 2 [Source:HGNC Symbol;Acc:HGNC:33711]	chr5	-	-0.903405	2.4003e-41	7.26978e-40	181.398	6.30888	-0.835605	-0.88637	-0.988351	2390	2203	2680	1341	1354	990	6.68751	6.60784	6.76642	5.85165	5.80089	5.6989	18.9188	18.0366	19.9839	9.62544	9.36538	8.81096
ENSG00000270681.1	RP11-372K14.2	antisense		chr4	+	3.46544	2.65047e-41	8.01597e-40	181.2	1.56288	2.97521	3.31939	3.47403	12	10	12	102	136	119	-0.725979	-0.91635	-0.799411	2.1613	2.50548	2.66012	0.484422	0.417531	0.456324	3.7337	4.79726	5.4011
ENSG00000198886.2	MT-ND4	protein_coding	mitochondrially encoded NADH dehydrogenase 4 [Source:HGNC Symbol;Acc:HGNC:7459]	chrM	+	-0.928763	2.94468e-41	8.89301e-40	180.991	5.84975	-1.00471	-0.947522	-0.826689	1683	1711	1918	872	949	810	6.18204	6.24358	6.28425	5.23192	5.2891	5.40994	54.8748	57.7011	58.9097	25.7811	27.0375	29.6938
ENSG00000155886.11	SLC24A2	protein_coding	solute carrier family 24 (sodium/potassium/calcium exchanger), member 2 [Source:HGNC Symbol;Acc:HGNC:10976]	chr9	-	1.35382	3.02108e-41	9.11073e-40	180.94	4.58253	1.38972	1.33039	1.36278	258	327	366	818	821	659	3.48602	3.86314	3.90142	5.13991	5.08058	5.11297	1.07842	1.41372	1.44112	3.10041	2.99864	3.09705
ENSG00000112096.16	SOD2	protein_coding	superoxide dismutase 2, mitochondrial [Source:HGNC Symbol;Acc:HGNC:11180]	chr6	-	0.687073	3.10853e-41	9.36107e-40	180.883	7.96082	0.696058	0.697161	0.667854	4333	4300	4824	7193	7529	5790	7.54531	7.57207	7.61391	8.27316	8.27426	8.24495	10.2545	10.5255	10.7544	15.436	15.5695	15.4063
ENSG00000198947.15	DMD	protein_coding	dystrophin [Source:HGNC Symbol;Acc:HGNC:2928]	chrX	-	-0.936349	3.78199e-41	1.13729e-39	180.493	5.74501	-0.967349	-0.956234	-0.873174	1537	1590	1823	833	878	730	6.05129	6.13789	6.21105	5.16606	5.17718	5.26024	3.65191	3.90741	4.08021	1.79468	1.82286	1.95012
ENSG00000154217.14	PITPNC1	protein_coding	phosphatidylinositol transfer protein, cytoplasmic 1 [Source:HGNC Symbol;Acc:HGNC:21045]	chr17	+	0.76179	3.83001e-41	1.15009e-39	180.468	7.22205	0.745034	0.710704	0.828647	2573	2447	2788	4318	4410	3756	6.79386	6.75925	6.82338	7.5372	7.50287	7.62081	14.7852	14.5434	15.0914	22.4991	22.143	24.2664
ENSG00000105379.9	ETFB	protein_coding	electron-transfer-flavoprotein, beta polypeptide [Source:HGNC Symbol;Acc:HGNC:3482]	chr19	-	1.22481	3.86701e-41	1.15955e-39	180.449	4.37714	1.24901	1.27728	1.12889	277	275	326	690	736	521	3.58777	3.61492	3.73548	4.89507	4.92334	4.77495	1.90709	1.95825	2.11426	4.30761	4.42772	4.03293
ENSG00000177707.10	NECTIN3	protein_coding	poliovirus receptor-related 3 [Source:HGNC Symbol;Acc:HGNC:17664]	chr3	+	-1.08304	4.26295e-41	1.27647e-39	180.255	5.13554	-1.02989	-1.17105	-1.0313	1150	990	1210	539	511	442	5.63345	5.45545	5.62061	4.53995	4.39878	4.53853	8.35538	7.43959	8.2814	3.55102	3.24415	3.61063
ENSG00000176749.8	CDK5R1	protein_coding	cyclin-dependent kinase 5, regulatory subunit 1 (p35) [Source:HGNC Symbol;Acc:HGNC:1775]	chr17	+	0.709225	4.4341e-41	1.32583e-39	180.177	7.63982	0.673182	0.714641	0.739775	3443	3406	3821	5614	6043	4826	7.21379	7.23599	7.27779	7.91571	7.95716	7.9823	35.7675	36.5967	37.392	52.8835	54.8549	56.3678
ENSG00000050405.13	LIMA1	protein_coding	LIM domain and actin binding 1 [Source:HGNC Symbol;Acc:HGNC:24636]	chr12	-	-1.55363	4.56582e-41	1.36329e-39	180.119	3.90246	-1.54935	-1.47219	-1.60051	571	446	536	173	191	137	4.62595	4.30857	4.44913	2.91187	2.98903	2.86071	4.06128	3.28101	3.59122	1.11576	1.18706	1.09557
ENSG00000089220.4	PEBP1	protein_coding	phosphatidylethanolamine binding protein 1 [Source:HGNC Symbol;Acc:HGNC:8630]	chr12	+	0.747815	4.69183e-41	1.39893e-39	180.064	9.19649	0.775455	0.763629	0.707462	9516	10183	11171	17419	18070	13640	8.67993	8.81544	8.825	9.54891	9.53709	9.48092	240.2	265.852	265.619	398.692	398.554	387.101
ENSG00000113140.10	SPARC	protein_coding	secreted protein, acidic, cysteine-rich (osteonectin) [Source:HGNC Symbol;Acc:HGNC:11219]	chr5	-	1.18863	4.72673e-41	1.40735e-39	180.05	4.71074	1.14719	1.17569	1.24488	334	399	392	823	878	723	3.85593	4.14867	3.99987	5.14868	5.17718	5.24637	3.10633	3.83813	3.43429	6.9406	7.13521	7.56017
ENSG00000135486.17	HNRNPA1	protein_coding	heterogeneous nuclear ribonucleoprotein A1 [Source:HGNC Symbol;Acc:HGNC:5031]	chr12	+	0.77211	4.82226e-41	1.43377e-39	180.01	7.86414	0.681534	0.79038	0.840998	3915	3862	4354	6419	7240	5885	7.39903	7.41716	7.46609	8.10896	8.21781	8.26842	34.5379	35.2389	36.1828	51.3485	55.8103	58.3718
ENSG00000259518.1	LINC01583	lincRNA	long intergenic non-protein coding RNA 1583 [Source:HGNC Symbol;Acc:HGNC:51425]	chr15	+	5.88381	5.28012e-41	1.5677e-39	179.83	0.918567	4.42977	4.82374	5.11812	1	0	3	65	90	87	-2.93677	-3.51439	-2.2565	1.52722	1.92119	2.21557	0.0174962	0	0.049444	1.03122	1.37593	1.71141
ENSG00000144366.15	GULP1	protein_coding	GULP, engulfment adaptor PTB domain containing 1 [Source:HGNC Symbol;Acc:HGNC:18649]	chr2	+	-2.29209	6.0166e-41	1.78386e-39	179.57	4.51922	-2.18717	-2.03881	-2.59857	1104	835	706	187	217	115	5.57466	5.21034	4.84517	3.02288	3.17124	2.61149	4.14082	3.23929	2.49443	0.635997	0.711195	0.484962
ENSG00000257923.9	CUX1	protein_coding	cut-like homeobox 1 [Source:HGNC Symbol;Acc:HGNC:2557]	chr7	+	0.962145	6.13721e-41	1.81706e-39	179.53	5.61345	1.04643	0.918122	0.913074	757	795	786	1597	1528	1195	5.0315	5.13969	4.99958	6.10336	5.97504	5.97	1.91208	2.07694	1.87018	3.65773	3.37245	3.39368
ENSG00000141580.15	WDR45B	protein_coding	WD repeat domain 45B [Source:HGNC Symbol;Acc:HGNC:25072]	chr17	-	-0.772032	6.62575e-41	1.95896e-39	179.378	7.1938	-0.773757	-0.725694	-0.81631	4483	4106	4400	2507	2711	1998	7.59439	7.5055	7.48124	6.75329	6.80135	6.71073	56.8667	53.8708	52.5765	28.8363	30.049	28.4956
ENSG00000255310.2	AF131215.2	sense_intronic		chr8	-	-1.55409	6.82245e-41	2.01429e-39	179.32	4.00521	-1.66954	-1.52444	-1.42158	619	488	561	171	198	167	4.74201	4.43786	4.51464	2.89529	3.04039	3.14325	14.3434	11.6957	12.2454	3.59296	4.00901	4.3508
ENSG00000107789.15	MINPP1	protein_coding	multiple inositol-polyphosphate phosphatase 1 [Source:HGNC Symbol;Acc:HGNC:7102]	chr10	+	1.10101	7.39188e-41	2.17937e-39	179.16	4.87537	1.15968	1.06658	1.0755	434	390	493	970	951	751	4.23177	4.11592	4.32899	5.38523	5.29213	5.30106	6.46541	6.0092	6.91836	13.1031	12.3794	12.5788
ENSG00000123700.4	KCNJ2	protein_coding	potassium channel, inwardly rectifying subfamily J, member 2 [Source:HGNC Symbol;Acc:HGNC:6263]	chr17	+	-2.20643	7.91862e-41	2.33141e-39	179.023	3.50793	-1.88746	-2.21126	-2.50207	512	389	392	113	94	60	4.4692	4.11223	3.99987	2.3063	1.9825	1.6917	4.12484	3.2414	2.9749	0.82549	0.661723	0.543477
ENSG00000025772.7	TOMM34	protein_coding	translocase of outer mitochondrial membrane 34 [Source:HGNC Symbol;Acc:HGNC:15746]	chr20	-	1.36524	8.43522e-41	2.48005e-39	178.898	4.44718	1.453	1.42308	1.18567	283	300	275	779	798	531	3.61846	3.73959	3.4918	5.06961	5.0397	4.80229	6.16646	6.76108	5.64458	15.3916	15.1937	13.0088
ENSG00000167771.5	RCOR2	protein_coding	REST corepressor 2 [Source:HGNC Symbol;Acc:HGNC:27455]	chr11	-	1.6395	8.74311e-41	2.567e-39	178.826	3.388	1.61048	1.58496	1.69538	107	132	119	364	374	317	2.23208	2.56715	2.29797	3.97621	3.95069	4.06111	1.75585	2.24039	1.83951	5.41629	5.36275	5.84866
ENSG00000077097.15	TOP2B	protein_coding	topoisomerase (DNA) II beta [Source:HGNC Symbol;Acc:HGNC:11990]	chr3	-	0.68745	9.12727e-41	2.67606e-39	178.741	8.19952	0.726231	0.66348	0.671589	5117	5175	5575	8666	8678	6849	7.78514	7.83918	7.82256	8.54186	8.47911	8.48722	38.039	39.7896	39.0398	58.4155	56.3695	57.2444
ENSG00000092096.16	SLC22A17	protein_coding	solute carrier family 22, member 17 [Source:HGNC Symbol;Acc:HGNC:23095]	chr14	-	0.950532	9.72607e-41	2.84767e-39	178.615	8.14974	1.03974	0.961499	0.854921	4034	4572	5051	9238	9152	6671	7.44221	7.66052	7.68022	8.63405	8.55581	8.44924	42.3675	49.6648	49.9717	87.9775	83.9894	78.7735
ENSG00000189091.12	SF3B3	protein_coding	splicing factor 3b, subunit 3, 130kDa [Source:HGNC Symbol;Acc:HGNC:10770]	chr16	+	0.701315	1.03682e-40	3.03147e-39	178.487	7.32886	0.694429	0.715923	0.692798	2837	2726	3067	4609	4893	3779	6.93467	6.91491	6.96087	7.63124	7.65274	7.62961	10.2639	10.2005	10.4524	15.1201	15.4681	15.3717
ENSG00000111052.7	LIN7A	protein_coding	lin-7 homolog A (C. elegans) [Source:HGNC Symbol;Acc:HGNC:17787]	chr12	-	1.07673	1.13915e-40	3.32606e-39	178.3	5.81426	1.11981	1.00774	1.11671	767	785	1005	1824	1765	1494	5.05038	5.12147	5.35332	6.29487	6.1828	6.29176	5.07159	5.36863	6.25985	10.9363	10.1978	11.1069
ENSG00000148600.14	CDHR1	protein_coding	cadherin-related family member 1 [Source:HGNC Symbol;Acc:HGNC:14550]	chr10	+	1.38077	1.20116e-40	3.50227e-39	178.195	4.76533	1.47744	1.39045	1.2876	290	361	414	973	958	700	3.65346	4.00503	4.07823	5.38968	5.30269	5.19984	1.70703	2.19784	2.29558	5.1934	4.92742	4.63269
ENSG00000163041.9	H3F3A	protein_coding	H3 histone, family 3A [Source:HGNC Symbol;Acc:HGNC:4764]	chr1	+	0.780549	1.32782e-40	3.86624e-39	177.995	6.59117	0.750154	0.793464	0.797045	1642	1670	1682	2776	2992	2354	6.14651	6.20863	6.09506	6.90022	6.94353	6.94711	23.4505	24.6684	22.6285	35.9497	37.3381	37.7988
ENSG00000139433.9	GLTP	protein_coding	glycolipid transfer protein [Source:HGNC Symbol;Acc:HGNC:24867]	chr12	-	-1.10351	1.35292e-40	3.93389e-39	177.958	4.76326	-1.15196	-1.11887	-1.02231	883	853	855	384	411	345	5.25307	5.24103	5.12066	4.05296	4.08606	4.18261	14.7156	14.7032	13.4225	5.80291	5.9851	6.46442
ENSG00000253305.2	PCDHGB6	protein_coding	protocadherin gamma subfamily B, 6 [Source:HGNC Symbol;Acc:HGNC:8713]	chr5	+	0.764191	1.41694e-40	4.11439e-39	177.866	6.55743	0.754724	0.743717	0.793855	1668	1542	1708	2740	2844	2311	6.16914	6.09373	6.11716	6.8814	6.87039	6.92053	11.0504	10.566	10.659	16.4599	16.4635	17.2136
ENSG00000134769.21	DTNA	protein_coding	dystrobrevin, alpha [Source:HGNC Symbol;Acc:HGNC:3057]	chr18	+	0.898561	1.71495e-40	4.97287e-39	177.486	7.64931	0.793215	0.877127	1.02115	3135	3086	3670	5646	6259	5428	7.07867	7.09374	7.21966	7.9239	8.00781	8.15184	11.149	11.3511	12.2946	18.2068	19.4497	21.7035
ENSG00000173674.10	EIF1AX	protein_coding	eukaryotic translation initiation factor 1A, X-linked [Source:HGNC Symbol;Acc:HGNC:3250]	chrX	-	0.802725	1.72054e-40	4.98226e-39	177.48	7.98622	0.828237	0.782303	0.804939	4384	3839	4819	7618	7718	6153	7.56219	7.40855	7.61241	8.35595	8.31002	8.33265	44.4937	40.2988	46.0718	70.1077	68.4454	70.2114
ENSG00000132467.3	UTP3	protein_coding	UTP3, small subunit (SSU) processome component, homolog (S. cerevisiae) [Source:HGNC Symbol;Acc:HGNC:24477]	chr4	+	1.5979	1.79114e-40	5.1796e-39	177.4	3.38575	1.64269	1.55928	1.55291	133	118	114	380	375	293	2.54063	2.40792	2.23717	4.03793	3.95452	3.94815	2.88264	2.64525	2.32752	7.46824	7.10201	7.14001
ENSG00000186468.12	RPS23	protein_coding	ribosomal protein S23 [Source:HGNC Symbol;Acc:HGNC:10410]	chr5	-	0.665712	1.88751e-40	5.45079e-39	177.296	8.46005	0.642606	0.649565	0.704264	6354	6124	6707	9888	10392	8471	8.0974	8.08201	8.08916	8.73213	8.73909	8.79379	67.9082	67.6949	67.5232	95.8252	97.0478	101.789
ENSG00000196110.7	ZNF699	protein_coding	zinc finger protein 699 [Source:HGNC Symbol;Acc:HGNC:24750]	chr19	-	-1.31179	2.03198e-40	5.85999e-39	177.149	3.88264	-1.30024	-1.30693	-1.30082	480	460	525	195	203	160	4.37647	4.35297	4.41933	3.08268	3.07599	3.0821	5.95266	5.90028	6.13308	2.19281	2.19977	2.23091
ENSG00000075420.12	FNDC3B	protein_coding	fibronectin type III domain containing 3B [Source:HGNC Symbol;Acc:HGNC:24670]	chr3	+	-1.18439	2.0812e-40	5.99375e-39	177.101	4.38033	-1.0951	-1.25465	-1.18954	640	658	723	311	291	239	4.78998	4.86756	4.87939	3.75055	3.591	3.6561	2.16694	2.3043	2.30598	0.954825	0.860937	0.909824
ENSG00000185219.16	ZNF445	protein_coding	zinc finger protein 445 [Source:HGNC Symbol;Acc:HGNC:21018]	chr3	-	0.832068	2.23477e-40	6.42726e-39	176.96	6.47733	0.792014	0.78961	0.914202	1502	1391	1626	2581	2695	2306	6.0181	5.94525	6.04627	6.79522	6.79282	6.91741	3.57613	3.42543	3.64681	5.57221	5.60678	6.17298
ENSG00000106460.18	TMEM106B	protein_coding	transmembrane protein 106B [Source:HGNC Symbol;Acc:HGNC:22407]	chr7	+	-0.743959	2.27867e-40	6.54458e-39	176.921	7.31582	-0.709607	-0.772287	-0.747073	4804	4329	4912	2832	2836	2265	7.69412	7.58177	7.63997	6.92901	6.86633	6.89155	15.5653	14.5074	14.9921	8.32041	8.02921	8.25118
ENSG00000211460.11	TSN	protein_coding	translin [Source:HGNC Symbol;Acc:HGNC:12379]	chr2	+	0.842062	2.36755e-40	6.79062e-39	176.845	6.02753	0.875675	0.7884	0.861726	1083	1018	1193	1994	1963	1621	5.54701	5.49561	5.60023	6.42329	6.33602	6.40934	11.0414	10.7347	11.4574	18.4339	17.4875	18.581
ENSG00000182534.13	MXRA7	protein_coding	matrix-remodelling associated 7 [Source:HGNC Symbol;Acc:HGNC:7541]	chr17	-	0.701454	2.37172e-40	6.79335e-39	176.842	8.70113	0.71502	0.708819	0.682798	7482	6810	8062	12094	12595	9708	8.33308	8.23515	8.35455	9.02262	9.01641	8.99039	36.3149	34.1869	36.8604	53.2272	53.4167	52.9773
ENSG00000102172.15	SMS	protein_coding	spermine synthase [Source:HGNC Symbol;Acc:HGNC:11123]	chrX	+	0.729846	2.39033e-40	6.83739e-39	176.826	7.81342	0.710847	0.724154	0.75741	4054	3620	4258	6438	6796	5458	7.44934	7.32385	7.43394	8.11322	8.12653	8.15979	84.3273	77.8822	83.4333	121.432	123.523	127.647
ENSG00000166793.10	YPEL4	protein_coding	yippee-like 4 [Source:HGNC Symbol;Acc:HGNC:18328]	chr11	-	3.11644	2.6358e-40	7.52933e-39	176.632	2.8366	2.57122	3.19247	3.37898	28	29	48	210	339	303	0.371861	0.454479	1.0256	3.18853	3.80978	3.99629	0.282073	0.302167	0.455506	1.91831	2.98411	3.43193
ENSG00000101542.9	CDH20	protein_coding	cadherin 20, type 2 [Source:HGNC Symbol;Acc:HGNC:1760]	chr18	+	1.93269	3.07179e-40	8.76291e-39	176.327	3.99945	1.81844	1.80581	2.177	121	156	194	544	564	573	2.40636	2.80487	2.9931	4.55322	4.54059	4.91178	1.31987	1.76001	1.99341	5.38073	5.37572	7.02737
ENSG00000181744.8	C3orf58	protein_coding	chromosome 3 open reading frame 58 [Source:HGNC Symbol;Acc:HGNC:28490]	chr3	+	-1.40841	3.21384e-40	9.15575e-39	176.237	3.93776	-1.45617	-1.32576	-1.41774	550	495	504	185	212	156	4.57209	4.45833	4.36068	3.00754	3.13794	3.04596	4.50366	4.19231	3.88761	1.37363	1.51688	1.43622
ENSG00000124098.9	FAM210B	protein_coding	family with sequence similarity 210, member B [Source:HGNC Symbol;Acc:HGNC:16102]	chr20	+	-1.11058	3.28153e-40	9.33601e-39	176.196	4.94789	-1.15801	-1.07811	-1.07619	1033	869	1055	435	481	378	5.47894	5.26778	5.42322	4.23198	4.31187	4.31379	12.9754	11.2897	12.4831	4.95455	5.27929	5.3383
ENSG00000171033.12	PKIA	protein_coding	protein kinase (cAMP-dependent, catalytic) inhibitor alpha [Source:HGNC Symbol;Acc:HGNC:9017]	chr8	+	0.711012	5.28865e-40	1.5026e-38	175.247	9.29967	0.680224	0.663188	0.787694	10896	10685	12115	17810	18409	15750	8.87526	8.88486	8.94201	9.58093	9.5639	9.6884	116.119	117.776	121.622	172.107	171.427	188.717
ENSG00000164902.13	PHAX	protein_coding	phosphorylated adaptor for RNA export [Source:HGNC Symbol;Acc:HGNC:10241]	chr5	+	0.830893	5.31771e-40	1.50883e-38	175.236	6.01748	0.793568	0.798423	0.89796	1092	1055	1137	1881	1974	1660	5.55892	5.54702	5.531	6.33921	6.34407	6.44361	11.36	11.3515	11.142	17.7435	17.9438	19.4158
ENSG00000185728.16	YTHDF3	protein_coding	YTH N(6)-methyladenosine RNA binding protein 3 [Source:HGNC Symbol;Acc:HGNC:26465]	chr8	+	0.785421	5.33216e-40	1.5109e-38	175.23	6.56919	0.763874	0.764176	0.83009	1610	1517	1790	2753	2880	2366	6.11815	6.07017	6.18473	6.88822	6.88853	6.95444	11.7374	11.4387	12.2927	18.199	18.3463	19.3933
ENSG00000011638.10	TMEM159	protein_coding	transmembrane protein 159 [Source:HGNC Symbol;Acc:HGNC:30136]	chr16	+	-0.854302	6.26487e-40	1.77281e-38	174.91	6.05877	-0.877171	-0.862835	-0.813974	2072	1833	2129	1082	1143	928	6.48171	6.34284	6.43467	5.54257	5.5569	5.60576	36.3938	33.3001	35.226	17.233	17.5426	18.3264
ENSG00000107263.18	RAPGEF1	protein_coding	Rap guanine nucleotide exchange factor (GEF) 1 [Source:HGNC Symbol;Acc:HGNC:4568]	chr9	-	-0.791978	6.31507e-40	1.78462e-38	174.894	6.32085	-0.752842	-0.767776	-0.858631	2308	2308	2510	1395	1444	1064	6.63718	6.67495	6.67196	5.90852	5.89359	5.80273	14.8099	15.3178	15.1719	8.11683	8.09645	7.67626
ENSG00000018236.14	CNTN1	protein_coding	contactin 1 [Source:HGNC Symbol;Acc:HGNC:2171]	chr12	+	-0.739468	6.39272e-40	1.80415e-38	174.87	10.21	-0.683583	-0.816972	-0.718067	35606	31884	36939	21436	20440	17180	10.5834	10.4619	10.5502	9.84825	9.71487	9.81377	213.532	197.769	208.677	116.568	107.111	115.839
ENSG00000137177.19	KIF13A	protein_coding	kinesin family member 13A [Source:HGNC Symbol;Acc:HGNC:14566]	chr6	-	0.800818	6.98782e-40	1.96946e-38	174.693	6.05262	0.756823	0.811904	0.830618	1124	1103	1183	1904	2069	1645	5.60052	5.61109	5.58811	6.35673	6.41181	6.43052	4.53905	4.60702	4.50022	6.97208	7.3008	7.46891
ENSG00000265579.1	RP11-713C5.1	sense_intronic		chr18	-	-1.00988	7.74436e-40	2.17978e-38	174.488	4.93025	-1.00295	-1.07972	-0.933654	952	913	988	469	465	404	5.36138	5.33888	5.32876	4.34006	4.26328	4.40935	19.3896	19.2331	18.9557	8.66167	8.27555	9.25137
ENSG00000143797.11	MBOAT2	protein_coding	membrane bound O-acyltransferase domain containing 2 [Source:HGNC Symbol;Acc:HGNC:25193]	chr2	-	-0.771197	7.76055e-40	2.18143e-38	174.484	7.829	-0.716799	-0.833729	-0.760134	6823	6104	7280	4050	3906	3226	8.2001	8.0773	8.2074	7.4448	7.32787	7.40146	34.8441	32.2414	35.0215	18.7545	17.43	18.523
ENSG00000180694.13	TMEM64	protein_coding	transmembrane protein 64 [Source:HGNC Symbol;Acc:HGNC:25441]	chr8	-	-0.850604	7.78369e-40	2.18502e-38	174.478	5.66999	-0.886879	-0.835207	-0.824313	1543	1466	1589	820	889	703	6.0569	6.0209	6.01311	5.14343	5.1951	5.20599	11.8104	11.6059	11.4571	5.69128	5.94584	6.04989
ENSG00000118257.16	NRP2	protein_coding	neuropilin 2 [Source:HGNC Symbol;Acc:HGNC:8005]	chr2	+	-0.706935	8.36127e-40	2.34404e-38	174.336	7.67629	-0.704882	-0.757294	-0.657258	5756	5798	6303	3615	3646	3067	7.95484	8.00312	7.99956	7.28096	7.22855	7.32859	18.611	19.3897	19.1975	10.5987	10.3009	11.1495
ENSG00000111860.13	CEP85L	protein_coding	centrosomal protein 85kDa-like [Source:HGNC Symbol;Acc:HGNC:21638]	chr6	-	-0.895771	1.00288e-39	2.80781e-38	173.974	6.84692	-0.807892	-0.90271	-0.974792	3701	3136	3703	1982	1941	1449	7.31798	7.11691	7.23256	6.41459	6.31977	6.24769	17.5741	15.402	16.5637	8.53404	8.05363	7.73599
ENSG00000226950.6	DANCR	processed_transcript	differentiation antagonizing non-protein coding RNA [Source:HGNC Symbol;Acc:HGNC:28964]	chr4	+	-1.02476	1.04634e-39	2.92559e-38	173.89	5.13291	-1.03117	-0.954028	-1.08446	1145	991	1164	531	586	420	5.62717	5.45691	5.56479	4.51846	4.5956	4.46516	22.5142	20.1544	21.5603	9.46766	10.0684	9.28524
ENSG00000145882.10	PCYOX1L	protein_coding	prenylcysteine oxidase 1 like [Source:HGNC Symbol;Acc:HGNC:28477]	chr5	+	0.974498	1.23883e-39	3.45923e-38	173.554	5.40176	0.983737	1.02292	0.915027	631	623	758	1311	1409	1026	4.76962	4.78895	4.9474	5.81906	5.85824	5.75035	4.67143	4.77039	5.28615	8.80075	9.11472	8.54005
ENSG00000170571.11	EMB	protein_coding	embigin [Source:HGNC Symbol;Acc:HGNC:30465]	chr5	-	-1.09225	1.24138e-39	3.46177e-38	173.55	6.05103	-1.0288	-1.14516	-1.08002	2303	1784	2261	1020	984	808	6.63406	6.30379	6.52137	5.4576	5.34124	5.40638	19.6831	15.7703	18.2033	7.9049	7.34863	7.76432
ENSG00000130517.13	PGPEP1	protein_coding	pyroglutamyl-peptidase I [Source:HGNC Symbol;Acc:HGNC:13568]	chr19	+	-0.918958	1.26735e-39	3.52953e-38	173.509	6.33453	-0.945343	-0.976345	-0.825527	2638	2285	2493	1269	1299	1132	6.82982	6.66052	6.66216	5.77216	5.74116	5.89197	15.7614	14.1206	14.0311	6.87508	6.78173	7.60429
ENSG00000149571.11	KIRREL3	protein_coding	kin of IRRE like 3 (Drosophila) [Source:HGNC Symbol;Acc:HGNC:23204]	chr11	-	-0.81848	1.44009e-39	4.00532e-38	173.254	5.85854	-0.787525	-0.833445	-0.832183	1723	1687	1790	994	1007	791	6.21589	6.22322	6.18473	5.42042	5.3745	5.37576	11.7402	11.8891	11.4893	6.14146	5.99556	6.05979
ENSG00000188803.14	SHISA6	protein_coding	shisa family member 6 [Source:HGNC Symbol;Acc:HGNC:34491]	chr17	+	-0.960705	1.5458e-39	4.29365e-38	173.114	5.64942	-0.888382	-1.00428	-0.981665	1629	1398	1630	828	799	637	6.13505	5.95248	6.04981	5.1574	5.0415	5.06412	8.58347	7.61894	8.09057	3.95611	3.67875	3.77375
ENSG00000269891.2	ARHGAP19-SLIT1	protein_coding	ARHGAP19-SLIT1 readthrough (NMD candidate) [Source:HGNC Symbol;Acc:HGNC:48348]	chr10	-	-2.94216	1.71237e-39	4.75008e-38	172.91	1.56486	-2.56076	-3.12943	-2.72555	111	118	123	18	12	13	2.28406	2.40792	2.34483	-0.215159	-0.783831	-0.379951	1.21967	1.34106	1.27314	0.179345	0.115216	0.160604
ENSG00000172667.10	ZMAT3	protein_coding	zinc finger, matrin-type 3 [Source:HGNC Symbol;Acc:HGNC:29983]	chr3	-	-0.808131	1.75828e-39	4.87103e-38	172.858	6.19431	-0.81769	-0.758587	-0.848584	2228	2058	2266	1226	1336	985	6.58633	6.5097	6.52455	5.72251	5.78161	5.69161	10.3778	9.91474	9.94261	5.17818	5.43762	5.15845
ENSG00000084444.13	FAM234B	protein_coding	family with sequence similarity 234, member B [Source:HGNC Symbol;Acc:HGNC:29288]	chr12	+	-0.794384	1.88908e-39	5.22655e-38	172.715	6.79931	-0.699705	-0.858789	-0.828123	3250	3159	3533	2019	1891	1516	7.13061	7.12744	7.1648	6.44125	6.28216	6.31283	21.4519	21.5664	21.9672	12.0841	10.9065	11.2505
ENSG00000181218.5	HIST3H2A	protein_coding	histone cluster 3, H2a [Source:HGNC Symbol;Acc:HGNC:20507]	chr1	-	1.14797	2.04449e-39	5.64911e-38	172.558	4.57034	1.06904	1.22881	1.12731	348	349	343	723	845	618	3.91482	3.95653	3.80835	4.96228	5.12204	5.02054	17.4701	18.1212	16.2203	32.9116	37.0666	34.8815
ENSG00000143947.13	RPS27A	protein_coding	ribosomal protein S27a [Source:HGNC Symbol;Acc:HGNC:10417]	chr2	+	0.719916	2.14162e-39	5.90975e-38	172.465	7.94292	0.67309	0.77978	0.705582	4260	4101	4749	6893	7763	5787	7.52081	7.50375	7.59131	8.21171	8.3184	8.2442	61.151	60.8876	64.2163	89.7218	97.3721	93.3984
ENSG00000130723.18	PRRC2B	protein_coding	proline-rich coiled-coil 2B [Source:HGNC Symbol;Acc:HGNC:28121]	chr9	+	0.684351	2.1677e-39	5.97392e-38	172.441	8.80251	0.721081	0.698868	0.631713	7840	7998	8280	13131	13524	10131	8.4005	8.46707	8.39304	9.14128	9.11907	9.05191	28.6524	30.2323	28.5052	43.515	43.1878	41.6284
ENSG00000135905.18	DOCK10	protein_coding	dedicator of cytokinesis 10 [Source:HGNC Symbol;Acc:HGNC:23479]	chr2	-	1.87996	2.17724e-39	5.99239e-38	172.432	2.78163	1.87777	1.91115	1.76166	64	75	67	255	273	193	1.50855	1.76767	1.48903	3.46619	3.49957	3.35008	0.259876	0.314987	0.256278	0.938908	0.968636	0.881122
ENSG00000108018.15	SORCS1	protein_coding	sortilin-related VPS10 domain containing receptor 1 [Source:HGNC Symbol;Acc:HGNC:16697]	chr10	-	1.2039	2.19217e-39	6.0256e-38	172.419	4.63977	1.31366	1.16428	1.1175	322	368	373	874	824	626	3.80347	4.03259	3.92859	5.23521	5.08583	5.03905	1.45198	1.71632	1.58439	3.57365	3.2467	3.17374
ENSG00000136100.12	VPS36	protein_coding	vacuolar protein sorting 36 homolog (S. cerevisiae) [Source:HGNC Symbol;Acc:HGNC:20312]	chr13	-	-0.71702	2.55306e-39	7.00848e-38	172.116	7.16839	-0.702026	-0.758851	-0.688073	4229	4042	4310	2553	2567	2116	7.51028	7.48285	7.45144	6.7795	6.72267	6.79345	33.8457	33.4586	32.4932	18.5273	17.9516	19.0403
ENSG00000084710.13	EFR3B	protein_coding	EFR3 homolog B [Source:HGNC Symbol;Acc:HGNC:29155]	chr2	+	0.866987	2.81176e-39	7.7086e-38	171.924	8.09958	0.974671	0.867866	0.752362	4234	4575	4879	8873	8618	6243	7.51198	7.66147	7.63025	8.57591	8.4691	8.3536	17.9619	20.0742	19.4976	34.1325	31.9462	29.7774
ENSG00000148926.9	ADM	protein_coding	adrenomedullin [Source:HGNC Symbol;Acc:HGNC:259]	chr11	+	-3.38804	2.85671e-39	7.82167e-38	171.892	1.5858	-2.69223	-3.66722	-3.38441	140	115	113	17	8	8	2.61355	2.37139	2.22469	-0.289026	-1.26401	-0.981198	2.31428	1.96622	1.75961	0.25482	0.115555	0.148686
ENSG00000181789.14	COPG1	protein_coding	coatomer protein complex, subunit gamma 1 [Source:HGNC Symbol;Acc:HGNC:2236]	chr3	+	0.739241	3.23254e-39	8.83924e-38	171.647	7.39565	0.764804	0.780504	0.668747	2868	2822	3205	4986	5272	3829	6.95034	6.9648	7.02433	7.74463	7.76032	7.64857	29.1208	29.6365	30.6551	45.9064	46.7747	43.7122
ENSG00000086061.15	DNAJA1	protein_coding	DnaJ (Hsp40) homolog, subfamily A, member 1 [Source:HGNC Symbol;Acc:HGNC:5229]	chr9	+	0.682737	3.37735e-39	9.22326e-38	171.559	8.66501	0.723737	0.676122	0.648184	7446	6806	7710	11966	12109	9321	8.32613	8.2343	8.29016	9.00727	8.95965	8.93171	122.546	115.854	119.531	178.575	174.139	172.477
ENSG00000197859.9	ADAMTSL2	protein_coding	ADAMTS-like 2 [Source:HGNC Symbol;Acc:HGNC:14631]	chr9	+	-2.04206	3.44052e-39	9.38365e-38	171.523	2.63986	-1.95406	-2.04115	-2.0083	203	234	252	57	56	45	3.14318	3.3838	3.36682	1.34388	1.25679	1.28963	1.95014	2.32505	2.28045	0.496526	0.470078	0.486044
ENSG00000166111.9	SVOP	protein_coding	SV2 related protein [Source:HGNC Symbol;Acc:HGNC:25417]	chr12	-	0.695621	4.48746e-39	1.22233e-37	170.994	7.68868	0.705821	0.71426	0.666005	3591	3698	3801	5975	6286	4771	7.27447	7.35459	7.27023	8.00558	8.01402	7.96577	22.1932	23.6383	22.1285	33.484	33.9461	33.1517
ENSG00000110697.12	PITPNM1	protein_coding	phosphatidylinositol transfer protein, membrane-associated 1 [Source:HGNC Symbol;Acc:HGNC:9003]	chr11	-	0.925526	5.06107e-39	1.37679e-37	170.755	7.07768	0.990173	0.922081	0.872723	1955	2319	2286	4294	4284	3249	6.39794	6.68181	6.53722	7.52916	7.46107	7.41171	13.6205	16.7106	15.0028	27.1271	26.0799	25.45
ENSG00000087191.12	PSMC5	protein_coding	proteasome 26S subunit, ATPase 5 [Source:HGNC Symbol;Acc:HGNC:9552]	chr17	+	0.901144	5.2004e-39	1.41288e-37	170.701	5.94359	0.909682	0.95234	0.838589	1072	927	1025	1875	2020	1465	5.5323	5.36079	5.38169	6.33461	6.37727	6.26352	10.7272	9.59438	9.66196	17.0133	17.6626	16.4824
ENSG00000100867.14	DHRS2	protein_coding	dehydrogenase/reductase (SDR family) member 2 [Source:HGNC Symbol;Acc:HGNC:18349]	chr14	+	-1.77145	5.36947e-39	1.45693e-37	170.638	3.66381	-1.67696	-2.13843	-1.49127	423	455	483	139	105	130	4.19491	4.33727	4.29955	2.60028	2.13881	2.78598	2.51528	2.79836	2.70547	0.749475	0.545565	0.869124
ENSG00000121966.6	CXCR4	protein_coding	chemokine (C-X-C motif) receptor 4 [Source:HGNC Symbol;Acc:HGNC:2561]	chr2	-	-1.05473	6.41468e-39	1.7383e-37	170.284	5.4763	-0.952456	-1.07433	-1.13333	1488	1377	1345	717	689	519	6.00461	5.93067	5.77295	4.95029	4.82842	4.76941	30.0612	28.7728	25.5962	13.1347	12.1628	11.7886
ENSG00000115866.10	DARS	protein_coding	aspartyl-tRNA synthetase [Source:HGNC Symbol;Acc:HGNC:2678]	chr2	-	-0.84662	6.84104e-39	1.85146e-37	170.156	5.98818	-0.879615	-0.811738	-0.8442	1949	1876	1901	1027	1126	864	6.39351	6.37625	6.27142	5.46745	5.53532	5.50286	21.8159	21.719	20.0444	10.4238	11.0131	10.8734
ENSG00000141441.15	GAREM1	protein_coding	GRB2 associated, regulator of MAPK1 [Source:HGNC Symbol;Acc:HGNC:26136]	chr18	-	-0.85775	7.32905e-39	1.981e-37	170.019	6.28076	-0.789709	-0.877072	-0.904432	2463	2221	2355	1343	1322	1018	6.73087	6.61957	6.58008	5.8538	5.76644	5.73907	14.6225	13.638	13.1704	7.22985	6.85803	6.79512
ENSG00000146352.12	CLVS2	protein_coding	clavesin 2 [Source:HGNC Symbol;Acc:HGNC:23046]	chr6	+	0.868119	7.72786e-39	2.08613e-37	169.913	6.01995	0.877338	0.939023	0.777272	1105	1022	1109	1964	2144	1504	5.57596	5.50126	5.49509	6.40144	6.46313	6.30138	4.32284	4.13526	4.08685	6.96698	7.32897	6.61526
ENSG00000167642.12	SPINT2	protein_coding	serine peptidase inhibitor, Kunitz type, 2 [Source:HGNC Symbol;Acc:HGNC:11247]	chr19	+	-0.906093	7.9729e-39	2.14953e-37	169.851	7.75366	-0.802854	-0.84241	-1.09171	6454	6382	6978	3748	3814	2518	8.11992	8.14153	8.14629	7.33306	7.2935	7.04421	55.776	57.0454	56.8066	29.3707	28.8012	24.4662
ENSG00000148826.8	NKX6-2	protein_coding	NK6 homeobox 2 [Source:HGNC Symbol;Acc:HGNC:19321]	chr10	-	-2.87647	9.02401e-39	2.42981e-37	169.605	3.04862	-2.6653	-2.90751	-2.78073	443	298	259	49	43	37	4.26125	3.73	3.40601	1.13379	0.891582	1.01835	7.44077	5.17697	4.09792	0.746288	0.631094	0.698728
ENSG00000216775.2	RP1-152L7.5	transcribed_unprocessed_pseudogene		chr6	+	-1.23549	1.30031e-38	3.49677e-37	168.879	5.02741	-1.14825	-1.25266	-1.2799	1179	903	1127	474	461	355	5.66932	5.32303	5.51828	4.35529	4.25088	4.22364	17.431	13.8083	15.6957	6.35451	5.95552	5.90103
ENSG00000239521.7	GATS	protein_coding	GATS, stromal antigen 3 opposite strand [Source:HGNC Symbol;Acc:HGNC:29954]	chr7	-	0.878744	1.47845e-38	3.97074e-37	168.624	6.16268	0.818142	0.921035	0.899433	1081	1178	1299	2068	2323	1796	5.54434	5.70583	5.72282	6.47581	6.5787	6.5571	9.99372	11.264	11.3126	17.336	18.7656	18.6681
ENSG00000135111.15	TBX3	protein_coding	T-box 3 [Source:HGNC Symbol;Acc:HGNC:11602]	chr12	-	-2.81805	1.50198e-38	4.02881e-37	168.592	2.62613	-2.40181	-2.59451	-3.49838	192	259	290	44	40	16	3.06363	3.52908	3.56784	0.985038	0.79234	-0.111529	1.44985	2.02286	2.06285	0.30128	0.263932	0.135842
ENSG00000152818.18	UTRN	protein_coding	utrophin [Source:HGNC Symbol;Acc:HGNC:12635]	chr6	+	1.5054	1.64425e-38	4.40484e-37	168.412	4.07983	1.50771	1.4967	1.53733	163	231	227	580	602	486	2.83008	3.36534	3.21743	4.64533	4.63432	4.67495	0.50148	0.735061	0.657872	1.61804	1.61836	1.6811
ENSG00000006210.6	CX3CL1	protein_coding	chemokine (C-X3-C motif) ligand 1 [Source:HGNC Symbol;Acc:HGNC:10647]	chr16	+	1.69939	1.65515e-38	4.42841e-37	168.399	2.99521	1.62368	1.68532	1.73906	78	90	96	272	297	242	1.78597	2.02451	1.99425	3.55859	3.62023	3.67398	0.585752	0.699048	0.67911	1.85218	1.94889	2.04327
ENSG00000130024.14	PHF10	protein_coding	PHD finger protein 10 [Source:HGNC Symbol;Acc:HGNC:18250]	chr6	-	1.24842	1.83402e-38	4.90078e-37	168.195	4.45678	1.1246	1.27398	1.33722	274	316	327	661	767	629	3.57217	3.81407	3.73987	4.83331	4.98269	5.04593	2.22459	2.65357	2.5009	4.86627	5.44134	5.74172
ENSG00000242485.5	MRPL20	protein_coding	mitochondrial ribosomal protein L20 [Source:HGNC Symbol;Acc:HGNC:14478]	chr1	-	1.14813	1.84724e-38	4.92986e-37	168.181	4.83407	1.21815	1.19195	1.01499	383	431	435	961	987	685	4.05232	4.25944	4.14925	5.37181	5.34562	5.16866	6.17226	7.18403	6.60365	14.0432	13.8987	12.4116
ENSG00000174343.5	CHRNA9	protein_coding	cholinergic receptor, nicotinic, alpha 9 (neuronal) [Source:HGNC Symbol;Acc:HGNC:14079]	chr4	+	1.83662	2.06973e-38	5.51667e-37	167.955	2.88986	1.77714	1.90338	1.7877	82	60	86	260	297	215	1.85633	1.45498	1.83923	3.49399	3.62023	3.50455	1.16296	0.880135	1.14895	3.34366	3.68062	3.42834
ENSG00000198408.13	MGEA5	protein_coding	meningioma expressed antigen 5 (hyaluronidase) [Source:HGNC Symbol;Acc:HGNC:7056]	chr10	-	0.712465	2.28096e-38	6.07201e-37	167.761	8.4463	0.687349	0.667784	0.781729	5915	6013	6708	9899	10214	8675	7.99414	8.05563	8.08938	8.73373	8.71417	8.82811	36.672	38.5582	39.1762	55.6503	55.3333	60.4702
ENSG00000174460.3	ZCCHC12	protein_coding	zinc finger, CCHC domain containing 12 [Source:HGNC Symbol;Acc:HGNC:27273]	chrX	+	0.988571	2.41719e-38	6.42655e-37	167.646	8.22559	1.12604	0.98358	0.851773	4289	4496	5374	10162	9629	6897	7.53059	7.63635	7.76961	8.77155	8.6291	8.49729	86.3763	93.6505	101.95	185.573	169.446	156.168
ENSG00000113361.12	CDH6	protein_coding	cadherin 6, type 2, K-cadherin (fetal kidney) [Source:HGNC Symbol;Acc:HGNC:1765]	chr5	+	0.691773	2.58151e-38	6.85481e-37	167.515	8.17379	0.662568	0.705522	0.709123	5110	4799	5666	8126	8756	6889	7.78317	7.7304	7.84591	8.44906	8.49201	8.49562	18.547	18.0156	19.3722	26.7439	27.7696	28.1126
ENSG00000278948.1	RP5-1039K5.12	TEC		chr22	+	1.12826	2.90618e-38	7.70721e-37	167.28	4.74017	1.11537	1.04907	1.2204	372	364	448	846	845	747	4.0105	4.0169	4.19153	5.18835	5.12204	5.29337	9.03949	9.14846	10.2548	18.6409	17.9419	20.4086
ENSG00000128944.13	KNSTRN	protein_coding	kinetochore-localized astrin/SPAG5 binding protein [Source:HGNC Symbol;Acc:HGNC:30767]	chr15	+	1.13904	2.96392e-38	7.85048e-37	167.241	4.39481	1.10437	1.14107	1.1666	282	303	341	658	706	564	3.61339	3.75385	3.79997	4.82677	4.86348	4.88901	3.46752	3.85352	3.94979	7.33654	7.58552	7.79724
ENSG00000182601.6	HS3ST4	protein_coding	heparan sulfate (glucosamine) 3-O-sulfotransferase 4 [Source:HGNC Symbol;Acc:HGNC:5200]	chr16	+	2.02234	3.10152e-38	8.20463e-37	167.15	2.63222	1.91717	1.99639	2.09049	46	65	61	218	241	202	1.04938	1.56691	1.35809	3.24196	3.32118	3.41528	0.611657	0.89394	0.764063	2.62847	2.80013	3.01991
ENSG00000158769.17	F11R	protein_coding	F11 receptor [Source:HGNC Symbol;Acc:HGNC:14685]	chr1	-	-1.7268	3.28035e-38	8.66687e-37	167.039	2.88767	-1.56689	-1.78553	-1.77236	259	250	275	86	77	61	3.49156	3.47845	3.4918	1.92038	1.70174	1.71491	2.29706	2.29329	2.2975	0.69162	0.596726	0.608268
ENSG00000162769.12	FLVCR1	protein_coding	feline leukemia virus subgroup C cellular receptor 1 [Source:HGNC Symbol;Acc:HGNC:24682]	chr1	+	-0.782835	3.32428e-38	8.77195e-37	167.013	6.71532	-0.730268	-0.825526	-0.789219	3191	2855	3307	1858	1819	1464	7.1042	6.98156	7.06949	6.32148	6.22622	6.26253	22.2558	20.5953	21.7271	11.7506	11.0857	11.4802
ENSG00000122694.15	GLIPR2	protein_coding	GLI pathogenesis-related 2 [Source:HGNC Symbol;Acc:HGNC:18007]	chr9	+	1.52009	3.61965e-38	9.53944e-37	166.843	3.74615	1.50374	1.52764	1.53733	131	174	184	457	486	384	2.5191	2.96054	2.91761	4.30283	4.32673	4.33641	1.92663	2.6468	2.54914	6.09452	6.2456	6.34966
ENSG00000142864.14	SERBP1	protein_coding	SERPINE1 mRNA binding protein 1 [Source:HGNC Symbol;Acc:HGNC:17860]	chr1	-	0.676242	3.84788e-38	1.01283e-36	166.722	7.65901	0.644148	0.663117	0.720466	3594	3565	3799	5656	5994	4895	7.27567	7.30178	7.26947	7.92645	7.94542	8.00277	21.0369	21.5828	20.947	30.0199	30.6571	32.2142
ENSG00000134255.13	CEPT1	protein_coding	choline/ethanolamine phosphotransferase 1 [Source:HGNC Symbol;Acc:HGNC:24289]	chr1	+	-1.16362	5.51779e-38	1.44907e-36	166.005	5.45538	-1.36251	-1.13183	-0.996441	1494	1266	1497	544	668	576	6.01041	5.8096	5.92718	4.55322	4.7839	4.91929	7.9788	6.99304	7.5311	2.6344	3.11727	3.45861
ENSG00000103888.16	CEMIP	protein_coding	cell migration inducing protein, hyaluronan binding [Source:HGNC Symbol;Acc:HGNC:29213]	chr15	+	1.59063	5.51897e-38	1.44907e-36	166.005	3.99205	1.55556	1.37341	1.79943	179	174	208	547	504	532	2.96358	2.96054	3.09256	4.56112	4.37897	4.80499	1.05531	1.06101	1.15515	2.92422	2.59638	3.52639
ENSG00000174010.9	KLHL15	protein_coding	kelch-like family member 15 [Source:HGNC Symbol;Acc:HGNC:29347]	chrX	-	0.964454	6.4147e-38	1.68217e-36	165.706	5.87358	0.861283	0.938691	1.08888	892	876	1035	1679	1853	1614	5.26767	5.27933	5.39566	6.1755	6.25291	6.4031	6.38994	6.49055	6.98429	10.9063	11.5989	12.9995
ENSG00000161544.9	CYGB	protein_coding	cytoglobin [Source:HGNC Symbol;Acc:HGNC:16505]	chr17	-	1.07313	6.60808e-38	1.73073e-36	165.647	6.14388	1.02682	1.16261	1.04254	933	1168	1106	2151	2472	1785	5.33236	5.69356	5.49119	6.53253	6.66831	6.54825	14.2149	18.4057	15.8733	29.7166	32.9096	30.5769
ENSG00000135968.20	GCC2	protein_coding	GRIP and coiled-coil domain containing 2 [Source:HGNC Symbol;Acc:HGNC:23218]	chr2	+	0.893924	7.22047e-38	1.88878e-36	165.47	5.48596	0.835779	0.921228	0.923697	698	702	811	1302	1445	1136	4.91476	4.96068	5.04463	5.80914	5.89459	5.89705	2.36118	2.45616	2.58431	3.99376	4.27124	4.32061
ENSG00000164465.18	DCBLD1	protein_coding	discoidin, CUB and LCCL domain containing 1 [Source:HGNC Symbol;Acc:HGNC:21479]	chr6	+	-1.87595	7.61215e-38	1.98877e-36	165.365	3.22458	-1.86116	-1.89348	-1.76649	339	276	403	90	92	79	3.87724	3.62012	4.03958	1.98448	1.95217	2.07916	2.23366	1.88093	2.50134	0.53772	0.529683	0.585244
ENSG00000197586.12	ENTPD6	protein_coding	ectonucleoside triphosphate diphosphohydrolase 6 (putative) [Source:HGNC Symbol;Acc:HGNC:3368]	chr20	+	-0.836755	8.08486e-38	2.10966e-36	165.246	6.71308	-0.765705	-0.784813	-0.970949	3033	3081	3349	1836	1895	1307	7.03098	7.0914	7.08769	6.30432	6.28521	6.09907	25.5816	26.8777	26.6085	14.0418	13.9661	12.3943
ENSG00000105642.15	KCNN1	protein_coding	potassium channel, calcium activated intermediate/small conductance subfamily N alpha, member 1 [Source:HGNC Symbol;Acc:HGNC:6290]	chr19	+	-1.15206	1.17536e-37	3.06212e-36	164.502	5.23374	-1.04467	-1.0439	-1.40167	1193	1220	1222	581	608	372	5.68632	5.75629	5.63482	4.64781	4.64858	4.29081	13.4644	14.2413	12.9917	5.94591	5.99599	4.72042
ENSG00000198888.2	MT-ND1	protein_coding	mitochondrially encoded NADH dehydrogenase 1 [Source:HGNC Symbol;Acc:HGNC:7455]	chrM	+	-1.43515	1.1764e-37	3.06212e-36	164.5	4.34905	-1.53508	-1.43761	-1.2897	784	606	686	234	262	228	5.08193	4.74917	4.80384	3.34323	3.44071	3.58861	36.8465	29.4577	30.3706	9.97223	10.7595	12.0478
ENSG00000172243.17	CLEC7A	protein_coding	C-type lectin domain family 7, member A [Source:HGNC Symbol;Acc:HGNC:14558]	chr12	-	-5.02276	1.2467e-37	3.24112e-36	164.385	2.16206	-4.19897	-4.25036	-5.82396	300	138	150	8	8	1	3.70204	2.63035	2.62665	-1.21262	-1.26401	-2.83761	3.21696	1.53055	1.51518	0.0777876	0.0749593	0.0120564
ENSG00000170464.9	DNAJC18	protein_coding	DnaJ (Hsp40) homolog, subfamily C, member 18 [Source:HGNC Symbol;Acc:HGNC:28429]	chr5	-	0.813523	1.37921e-37	3.5812e-36	164.184	6.79651	0.749057	0.771744	0.916044	1826	1896	1955	3152	3349	2905	6.29956	6.39154	6.31179	7.08335	7.10604	7.25034	12.6239	13.5574	12.7317	19.7594	20.231	22.5803
ENSG00000176884.14	GRIN1	protein_coding	glutamate receptor, ionotropic, N-methyl D-aspartate 1 [Source:HGNC Symbol;Acc:HGNC:4584]	chr9	+	0.983197	1.39429e-37	3.61591e-36	164.162	5.52239	1.06382	0.963163	0.92221	654	709	815	1500	1463	1116	4.8211	4.97495	5.05171	6.01307	5.91242	5.87147	4.36682	4.89642	5.12619	9.08186	8.53578	8.37807
ENSG00000189184.11	PCDH18	protein_coding	protocadherin 18 [Source:HGNC Symbol;Acc:HGNC:14268]	chr4	-	-1.06443	1.49146e-37	3.86315e-36	164.028	8.03357	-0.931405	-0.99013	-1.29251	8794	7536	8634	4313	4331	2756	8.56612	8.38125	8.45342	7.53553	7.4768	7.17442	59.096	52.3791	54.6554	26.2813	25.4314	20.823
ENSG00000071127.16	WDR1	protein_coding	WD repeat domain 1 [Source:HGNC Symbol;Acc:HGNC:12754]	chr4	-	-0.869144	1.50995e-37	3.90626e-36	164.004	7.89257	-0.743218	-0.845644	-1.03511	7225	6880	7515	4263	4153	2858	8.28267	8.2499	8.25322	7.51871	7.41628	7.22682	41.4744	40.8485	40.637	22.1898	20.8313	18.4458
ENSG00000103154.9	NECAB2	protein_coding	N-terminal EF-hand calcium binding protein 2 [Source:HGNC Symbol;Acc:HGNC:23746]	chr16	+	1.20357	1.60032e-37	4.13497e-36	163.888	5.56848	1.28438	1.29152	1.02575	590	723	710	1624	1707	1114	4.67301	5.00308	4.8533	6.12751	6.13465	5.86888	10.5194	13.3328	11.9246	26.2555	26.5939	22.3313
ENSG00000137266.14	SLC22A23	protein_coding	solute carrier family 22, member 23 [Source:HGNC Symbol;Acc:HGNC:21106]	chr6	-	-0.802159	1.72064e-37	4.44044e-36	163.744	6.12458	-0.812275	-0.800223	-0.787577	1952	2071	2209	1170	1234	977	6.39572	6.51878	6.48783	5.65517	5.66722	5.67987	9.85656	10.8161	10.5073	5.35707	5.44468	5.54667
ENSG00000149212.11	SESN3	protein_coding	sestrin 3 [Source:HGNC Symbol;Acc:HGNC:23060]	chr11	-	0.7075	1.78252e-37	4.5945e-36	163.674	8.45443	0.640136	0.688657	0.790375	6115	5994	6669	9658	10447	8798	8.0421	8.05107	8.08097	8.69818	8.7467	8.84842	25.9858	26.3452	26.6962	37.2154	38.792	42.0355
ENSG00000179163.11	FUCA1	protein_coding	fucosidase, alpha-L- 1, tissue [Source:HGNC Symbol;Acc:HGNC:4006]	chr1	-	0.913909	2.00995e-37	5.17441e-36	163.435	5.45474	0.854787	0.963913	0.921987	709	648	788	1279	1443	1100	4.93725	4.84554	5.00324	5.78346	5.89259	5.85066	15.562	14.7109	16.2928	25.4558	27.6756	27.146
ENSG00000183955.12	KMT5A	protein_coding	SET domain containing (lysine methyltransferase) 8 [Source:HGNC Symbol;Acc:HGNC:29489]	chr12	+	0.980798	2.06355e-37	5.30591e-36	163.383	4.97806	1.05135	0.902783	0.97657	491	487	515	1024	966	798	4.40902	4.43492	4.3917	5.46323	5.31466	5.38845	4.8178	4.94244	4.76019	9.11095	8.28239	8.80364
ENSG00000138675.16	FGF5	protein_coding	fibroblast growth factor 5 [Source:HGNC Symbol;Acc:HGNC:3683]	chr4	+	3.66141	2.30246e-37	5.913e-36	163.165	1.01251	3.50414	3.36206	3.2928	4	6	10	92	87	65	-1.94414	-1.50261	-1.01916	2.0155	1.87343	1.80417	0.0299634	0.0464866	0.0705637	0.624907	0.569459	0.547441
ENSG00000152952.11	PLOD2	protein_coding	procollagen-lysine, 2-oxoglutarate 5-dioxygenase 2 [Source:HGNC Symbol;Acc:HGNC:9082]	chr3	-	-1.5493	2.32517e-37	5.96408e-36	163.145	3.60798	-1.51347	-1.61735	-1.45685	427	361	476	144	140	123	4.20842	4.00503	4.27858	2.65054	2.54666	2.70717	2.50918	2.1941	2.63488	0.767295	0.718858	0.812645
ENSG00000198720.12	ANKRD13B	protein_coding	ankyrin repeat domain 13B [Source:HGNC Symbol;Acc:HGNC:26363]	chr17	+	-1.00164	2.48723e-37	6.37203e-36	163.011	5.03532	-0.903047	-1.02733	-1.07597	1048	993	1022	540	518	393	5.4997	5.45981	5.37747	4.54261	4.41833	4.36969	11.8577	11.6207	10.8928	5.54023	5.12129	4.99946
ENSG00000184992.10	BRI3BP	protein_coding	BRI3 binding protein [Source:HGNC Symbol;Acc:HGNC:14251]	chr12	+	-0.932037	2.9108e-37	7.44811e-36	162.699	5.51846	-0.843862	-0.944161	-1.00943	1471	1322	1427	775	756	567	5.98806	5.87195	5.85819	5.06221	4.96191	4.89664	9.94168	9.2411	9.08491	4.74947	4.46457	4.30846
ENSG00000143418.19	CERS2	protein_coding	ceramide synthase 2 [Source:HGNC Symbol;Acc:HGNC:14076]	chr1	-	-0.898805	3.82127e-37	9.76597e-36	162.158	6.80533	-0.883207	-0.886861	-0.911229	3666	2951	3634	1826	1905	1470	7.30427	7.02924	7.20544	6.29645	6.29279	6.26843	35.4681	29.5298	33.1192	16.0193	16.1047	15.9903
ENSG00000149273.14	RPS3	protein_coding	ribosomal protein S3 [Source:HGNC Symbol;Acc:HGNC:10420]	chr11	+	0.738633	4.05738e-37	1.03569e-35	162.039	8.21626	0.705657	0.760964	0.753534	4873	5377	5442	8445	9178	7166	7.71468	7.89441	7.78774	8.5046	8.55991	8.55248	37.147	42.3949	39.0783	58.3746	61.1346	61.4182
ENSG00000079739.15	PGM1	protein_coding	phosphoglucomutase 1 [Source:HGNC Symbol;Acc:HGNC:8905]	chr1	+	-0.843232	4.63715e-37	1.18225e-35	161.773	5.76699	-0.786702	-0.822484	-0.925339	1657	1576	1677	939	958	700	6.15961	6.12515	6.09077	5.33847	5.30269	5.19984	18.2028	17.9067	17.3539	9.35355	9.19584	8.6458
ENSG00000163686.14	ABHD6	protein_coding	abhydrolase domain containing 6 [Source:HGNC Symbol;Acc:HGNC:21398]	chr3	+	-0.997193	5.6081e-37	1.42807e-35	161.395	4.74655	-0.96287	-0.990461	-1.03154	854	786	864	423	434	331	5.205	5.1233	5.13573	4.19181	4.16422	4.12314	10.6911	10.1773	10.1889	4.80177	4.74751	4.65892
ENSG00000185404.16	SP140L	protein_coding	SP140 nuclear body protein-like [Source:HGNC Symbol;Acc:HGNC:25105]	chr2	+	-4.53656	5.9228e-37	1.50639e-35	161.287	0.868408	-5.2503	-3.72471	-3.25289	84	64	82	0	4	5	1.89027	1.54521	1.77224	-3.51439	-1.9888	-1.51698	0.667988	0.526399	0.614261	0	0.0277946	0.0447046
ENSG00000101255.10	TRIB3	protein_coding	tribbles pseudokinase 3 [Source:HGNC Symbol;Acc:HGNC:16228]	chr20	+	-0.923943	6.28387e-37	1.5963e-35	161.169	5.67724	-1.01632	-0.886179	-0.86188	1650	1459	1594	766	877	700	6.15351	6.01401	6.01763	5.0454	5.17554	5.19984	21.5885	19.7441	19.6461	9.08788	10.0265	10.2974
ENSG00000175868.13	CALCB	protein_coding	calcitonin-related polypeptide beta [Source:HGNC Symbol;Acc:HGNC:1438]	chr11	+	1.24711	8.62991e-37	2.18963e-35	160.538	5.45375	1.34711	1.28525	1.1154	652	638	535	1531	1534	1070	4.8167	4.82317	4.44644	6.04254	5.98069	5.81083	7.44081	7.53076	5.75143	15.8432	15.2971	13.7293
ENSG00000249158.6	PCDHA11	protein_coding	protocadherin alpha 11 [Source:HGNC Symbol;Acc:HGNC:8665]	chr5	+	1.15345	9.08773e-37	2.30303e-35	160.436	4.83286	1.14368	1.26871	1.02898	376	428	441	909	1037	689	4.02585	4.24941	4.16892	5.29173	5.41677	5.17704	2.68837	3.16513	2.97023	5.89335	6.47876	5.53877
ENSG00000102383.13	ZDHHC15	protein_coding	zinc finger, DHHC-type containing 15 [Source:HGNC Symbol;Acc:HGNC:20342]	chrX	-	-0.971735	9.15764e-37	2.31796e-35	160.42	5.07584	-0.953472	-1.0099	-0.9361	1075	940	1118	532	535	442	5.53633	5.38084	5.50673	4.52116	4.46473	4.53853	7.0821	6.40511	6.93817	3.17806	3.07977	3.27392
ENSG00000017797.12	RALBP1	protein_coding	ralA binding protein 1 [Source:HGNC Symbol;Acc:HGNC:9841]	chr18	+	0.907233	9.40797e-37	2.37847e-35	160.367	5.39904	0.859281	0.910719	0.949811	655	709	702	1239	1343	1083	4.8233	4.97495	4.837	5.7377	5.78914	5.82823	3.65899	4.09649	3.69408	6.27607	6.55552	6.80206
ENSG00000132199.18	ENOSF1	protein_coding	enolase superfamily member 1 [Source:HGNC Symbol;Acc:HGNC:30365]	chr18	-	1.76529	1.08971e-36	2.75164e-35	160.075	2.91376	1.6505	1.6895	1.8874	75	82	84	254	273	246	1.73085	1.89324	1.80613	3.46057	3.49957	3.69747	0.317423	0.358952	0.334893	0.974781	1.0096	1.17059
ENSG00000088881.20	EBF4	protein_coding	early B-cell factor 4 [Source:HGNC Symbol;Acc:HGNC:29278]	chr20	+	0.911155	1.09653e-36	2.76556e-35	160.062	5.20681	0.895864	0.935066	0.90038	556	597	654	1110	1193	914	4.58769	4.72765	4.73514	5.57936	5.61856	5.58387	6.72079	7.46389	7.44685	12.1665	12.6008	12.4218
ENSG00000197444.9	OGDHL	protein_coding	oxoglutarate dehydrogenase-like [Source:HGNC Symbol;Acc:HGNC:25590]	chr10	-	0.999904	1.20054e-36	3.02427e-35	159.882	6.15393	1.04381	1.07482	0.879474	994	1174	1175	2272	2428	1664	5.42353	5.70094	5.57834	6.61141	6.64242	6.44707	7.80234	9.53129	8.68812	16.1712	16.6532	14.6853
ENSG00000139278.9	GLIPR1	protein_coding	GLI pathogenesis-related 1 [Source:HGNC Symbol;Acc:HGNC:17001]	chr12	+	-1.88793	1.35508e-36	3.40949e-35	159.642	4.04655	-1.75901	-1.93493	-1.86572	655	440	721	172	159	131	4.8233	4.28912	4.87541	2.90361	2.72768	2.79689	4.69142	3.25957	4.86461	1.11709	0.99511	1.05494
ENSG00000141505.11	ASGR1	protein_coding	asialoglycoprotein receptor 1 [Source:HGNC Symbol;Acc:HGNC:742]	chr17	-	1.44216	1.40167e-36	3.52253e-35	159.574	3.43264	1.43073	1.44266	1.42868	122	133	154	366	386	300	2.41804	2.57787	2.66409	3.98407	3.996	3.98202	1.46251	1.64906	1.73904	3.97847	4.04331	4.04345
ENSG00000196924.14	FLNA	protein_coding	filamin A, alpha [Source:HGNC Symbol;Acc:HGNC:3754]	chrX	-	-0.866636	1.42664e-36	3.58101e-35	159.539	7.27439	-0.779649	-0.805439	-1.02823	4572	4715	4772	2704	2778	1868	7.62274	7.70494	7.59828	6.86233	6.83654	6.61376	19.4068	20.7002	19.0808	10.4076	10.3036	8.9149
ENSG00000143742.12	SRP9	protein_coding	signal recognition particle 9kDa [Source:HGNC Symbol;Acc:HGNC:11304]	chr1	+	0.68755	1.44353e-36	3.61911e-35	159.516	8.29048	0.69544	0.672426	0.698401	5576	5145	6201	9027	9292	7425	7.90903	7.8308	7.97603	8.60073	8.57771	8.60369	144.983	138.365	151.882	212.831	211.113	217.062
ENSG00000144566.10	RAB5A	protein_coding	RAB5A, member RAS oncogene family [Source:HGNC Symbol;Acc:HGNC:9783]	chr3	+	-0.740059	1.46982e-36	3.68065e-35	159.48	6.93125	-0.763706	-0.728321	-0.723271	3736	3356	3645	2086	2236	1761	7.33155	7.21467	7.2098	6.4883	6.52368	6.52873	44.3485	41.204	40.7586	22.4534	23.1929	23.503
ENSG00000196372.12	ASB13	protein_coding	ankyrin repeat and SOCS box containing 13 [Source:HGNC Symbol;Acc:HGNC:19765]	chr10	-	-0.978188	1.78366e-36	4.46125e-35	159.095	5.33974	-0.867587	-0.936381	-1.15099	1249	1205	1315	681	679	459	5.75239	5.73847	5.74046	4.87619	4.80739	4.59278	18.6872	18.6473	18.5335	9.23902	8.87695	7.72125
ENSG00000152492.13	CCDC50	protein_coding	coiled-coil domain containing 50 [Source:HGNC Symbol;Acc:HGNC:18111]	chr3	+	-0.746859	1.88509e-36	4.70937e-35	158.985	7.6391	-0.742318	-0.755125	-0.735442	5915	5236	6460	3464	3591	2857	7.99414	7.85608	8.03505	7.21944	7.20663	7.22632	28.8809	26.4424	29.7124	15.3366	15.3208	15.6841
ENSG00000092439.13	TRPM7	protein_coding	transient receptor potential cation channel, subfamily M, member 7 [Source:HGNC Symbol;Acc:HGNC:17994]	chr15	-	-0.905336	1.90482e-36	4.75304e-35	158.965	6.28866	-0.971748	-0.862767	-0.869831	2545	2104	2520	1202	1356	1059	6.77809	6.54156	6.67769	5.69403	5.80301	5.79595	9.27165	7.92794	8.64808	3.97073	4.31658	4.33768
ENSG00000145741.15	BTF3	protein_coding	basic transcription factor 3 [Source:HGNC Symbol;Acc:HGNC:1125]	chr5	+	0.710077	2.04721e-36	5.10233e-35	158.821	6.98292	0.692484	0.707862	0.731901	2181	2115	2472	3606	3812	3042	6.5556	6.54908	6.64997	7.27737	7.29275	7.31678	39.7214	39.8405	42.4099	59.5512	60.6643	62.2903
ENSG00000266524.2	GDF10	protein_coding	growth differentiation factor 10 [Source:HGNC Symbol;Acc:HGNC:4215]	chr10	+	2.90496	2.18296e-36	5.43422e-35	158.694	2.17795	2.88938	3.05097	2.79439	20	39	15	181	212	139	-0.0750582	0.85808	-0.522112	2.97635	3.13794	2.88136	0.365583	0.737337	0.258284	3.00007	3.38613	2.85669
ENSG00000182985.17	CADM1	protein_coding	cell adhesion molecule 1 [Source:HGNC Symbol;Acc:HGNC:5951]	chr11	-	-0.765895	2.30164e-36	5.72292e-35	158.589	8.76656	-0.798878	-0.773623	-0.71773	13780	11682	13160	7315	7786	6352	9.21399	9.01353	9.06135	8.29741	8.32267	8.37856	56.1984	49.2762	50.5569	27.0511	27.746	29.1258
ENSG00000158109.14	TPRG1L	protein_coding	tumor protein p63 regulated 1-like [Source:HGNC Symbol;Acc:HGNC:27007]	chr1	+	1.17234	2.32302e-36	5.76929e-35	158.57	4.45693	1.21798	1.07662	1.22029	336	276	340	731	693	601	3.8645	3.62012	3.79576	4.97811	4.83674	4.98041	6.25374	5.31319	5.96114	12.3371	11.2706	12.5767
ENSG00000101144.12	BMP7	protein_coding	bone morphogenetic protein 7 [Source:HGNC Symbol;Acc:HGNC:1074]	chr20	-	2.50336	2.43962e-36	6.05174e-35	158.473	5.3078	2.49222	2.56788	2.68395	154	337	350	1476	1627	1384	2.74917	3.90634	3.83732	5.98983	6.06549	6.18156	1.27708	2.89051	2.73411	11.0989	11.7896	12.9041
ENSG00000018408.14	WWTR1	protein_coding	WW domain containing transcription regulator 1 [Source:HGNC Symbol;Acc:HGNC:24042]	chr3	-	-2.82617	2.52158e-36	6.24771e-35	158.407	2.00083	-2.30618	-3.45331	-2.58528	178	138	160	30	13	20	2.95559	2.63035	2.71848	0.46196	-0.685172	0.182858	0.95062	0.762275	0.804927	0.14528	0.0606655	0.120091
ENSG00000072201.13	LNX1	protein_coding	ligand of numb-protein X 1, E3 ubiquitin protein ligase [Source:HGNC Symbol;Acc:HGNC:6657]	chr4	-	3.25408	2.75384e-36	6.81519e-35	158.232	1.20895	3.02734	3.16814	3.13979	5	14	11	90	104	80	-1.7228	-0.500661	-0.905104	1.98448	2.12528	2.09693	0.0392403	0.113641	0.0813214	0.640474	0.713193	0.705903
ENSG00000141551.14	CSNK1D	protein_coding	casein kinase 1, delta [Source:HGNC Symbol;Acc:HGNC:2452]	chr17	-	0.838047	2.89151e-36	7.14752e-35	158.135	6.05827	0.852912	0.887364	0.7699	1040	1122	1207	2008	2151	1556	5.48867	5.63569	5.61703	6.43337	6.46783	6.35036	4.23869	4.72974	4.634	7.42094	7.66038	7.13018
ENSG00000203880.11	PCMTD2	protein_coding	protein-L-isoaspartate (D-aspartate) O-methyltransferase domain containing 2 [Source:HGNC Symbol;Acc:HGNC:15882]	chr20	+	0.904583	3.20389e-36	7.91043e-35	157.931	6.05236	0.857776	0.838259	1.01791	1062	989	1210	1947	2009	1786	5.51881	5.454	5.62061	6.38891	6.3694	6.54905	7.95662	7.66383	8.53963	13.2271	13.1521	15.0445
ENSG00000160691.18	SHC1	protein_coding	SHC (Src homology 2 domain containing) transforming protein 1 [Source:HGNC Symbol;Acc:HGNC:10840]	chr1	-	-1.02846	3.37748e-36	8.32928e-35	157.826	5.81094	-0.923458	-0.994358	-1.17205	1896	1677	1711	918	914	634	6.35377	6.21466	6.11969	5.30591	5.23501	5.05732	19.6194	17.9484	16.6781	8.61365	8.26429	7.37615
ENSG00000100714.15	MTHFD1	protein_coding	methylenetetrahydrofolate dehydrogenase (NADP+ dependent) 1, methenyltetrahydrofolate cyclohydrolase, formyltetrahydrofolate synthetase [Source:HGNC Symbol;Acc:HGNC:7432]	chr14	+	1.02634	4.62838e-36	1.14008e-34	157.2	5.11875	1.03002	0.985154	1.07363	472	533	609	1085	1100	918	4.35232	4.56463	4.63264	5.54655	5.50168	5.59016	2.2616	2.64148	2.74879	4.71411	4.60551	4.94549
ENSG00000102007.10	PLP2	protein_coding	proteolipid protein 2 (colonic epithelium-enriched) [Source:HGNC Symbol;Acc:HGNC:9087]	chrX	+	-1.62894	4.97625e-36	1.22434e-34	157.056	3.27002	-1.67222	-1.79166	-1.36511	339	305	366	103	99	105	3.87724	3.76328	3.90142	2.1751	2.05566	2.48221	11.9088	11.0819	12.1115	3.28096	3.03888	4.14714
ENSG00000150867.13	PIP4K2A	protein_coding	phosphatidylinositol-5-phosphate 4-kinase, type II, alpha [Source:HGNC Symbol;Acc:HGNC:8997]	chr10	-	1.04875	5.26767e-36	1.29454e-34	156.943	5.04482	1.13344	1.05165	0.950954	459	526	530	1098	1085	794	4.3122	4.54562	4.43295	5.5637	5.48191	5.38121	4.05325	4.80421	4.40876	8.79204	8.37205	7.88322
ENSG00000119820.10	YIPF4	protein_coding	Yip1 domain family, member 4 [Source:HGNC Symbol;Acc:HGNC:28145]	chr2	+	0.748845	5.466e-36	1.34171e-34	156.869	6.21986	0.756973	0.727444	0.76229	1307	1213	1400	2186	2240	1801	5.81777	5.748	5.83068	6.55579	6.52626	6.56111	4.80043	4.60799	4.84376	7.28034	7.18893	7.43723
ENSG00000158089.14	GALNT14	protein_coding	polypeptide N-acetylgalactosaminyltransferase 14 [Source:HGNC Symbol;Acc:HGNC:22946]	chr2	-	-0.92845	6.91397e-36	1.69517e-34	156.402	6.17211	-0.845585	-0.853477	-1.1027	2264	2037	2347	1219	1268	837	6.60944	6.49492	6.57517	5.71426	5.70637	5.45715	22.2732	20.7273	21.7505	10.8744	10.9003	9.25816
ENSG00000267313.7	KC6	lincRNA	keratoconus gene 6 [Source:EntrezGene;Acc:641516]	chr18	-	-1.4275	7.65981e-36	1.87585e-34	156.199	3.53209	-1.51344	-1.42641	-1.29775	407	363	401	134	149	128	4.13955	4.01296	4.03244	2.54821	2.63524	2.7639	3.53023	3.25657	3.27644	1.05392	1.12929	1.24828
ENSG00000099282.9	TSPAN15	protein_coding	tetraspanin 15 [Source:HGNC Symbol;Acc:HGNC:23298]	chr10	+	-1.99998	7.73212e-36	1.89137e-34	156.18	3.14108	-1.67545	-1.98735	-2.35807	343	336	294	99	83	50	3.89407	3.90208	3.58746	2.11908	1.80718	1.43646	5.82428	5.9011	4.70268	1.52433	1.23151	0.954576
ENSG00000115520.8	COQ10B	protein_coding	coenzyme Q10B [Source:HGNC Symbol;Acc:HGNC:25819]	chr2	+	1.05076	8.00135e-36	1.95496e-34	156.112	4.67009	1.09555	1.09068	0.943434	381	389	397	826	861	610	4.0448	4.11223	4.01806	5.15392	5.14904	5.0018	6.2889	6.64117	6.17291	12.3631	12.4184	11.3207
ENSG00000106006.6	HOXA6	protein_coding	homeobox A6 [Source:HGNC Symbol;Acc:HGNC:5107]	chr7	-	2.12982	8.13533e-36	1.9854e-34	156.079	2.49388	1.95332	2.23323	2.11847	38	50	59	191	243	176	0.786527	1.20113	1.31167	3.05309	3.333	3.21825	1.32867	1.80822	1.94329	6.0557	7.42425	6.91894
ENSG00000137727.12	ARHGAP20	protein_coding	Rho GTPase activating protein 20 [Source:HGNC Symbol;Acc:HGNC:18357]	chr11	-	-0.751883	8.4822e-36	2.06766e-34	155.996	7.19512	-0.820275	-0.745749	-0.685844	4213	3988	4753	2416	2661	2177	7.50481	7.46345	7.59252	6.69999	6.77451	6.83442	26.5671	26.0108	28.2339	13.8149	14.6625	15.4349
ENSG00000148248.13	SURF4	protein_coding	surfeit 4 [Source:HGNC Symbol;Acc:HGNC:11476]	chr9	-	-0.868745	8.57407e-36	2.08764e-34	155.975	6.99762	-0.746198	-0.896072	-0.968625	4089	3671	3848	2283	2152	1606	7.46173	7.34402	7.28795	6.61837	6.4685	6.39594	53.3138	49.5054	47.2615	26.9914	24.5175	23.5429
ENSG00000108010.11	GLRX3	protein_coding	glutaredoxin 3 [Source:HGNC Symbol;Acc:HGNC:15987]	chr10	+	0.752646	9.73882e-36	2.36851e-34	155.722	6.37378	0.791813	0.746678	0.718343	1409	1358	1589	2487	2521	1940	5.92602	5.91066	6.01311	6.74174	6.69661	6.66827	12.2379	12.1995	13.0008	19.587	19.1328	18.9448
ENSG00000121769.7	FABP3	protein_coding	fatty acid binding protein 3, muscle and heart [Source:HGNC Symbol;Acc:HGNC:3557]	chr1	-	1.97759	1.0613e-35	2.57813e-34	155.551	3.55352	1.73707	1.80769	2.28884	120	102	115	375	412	452	2.39459	2.20143	2.24953	4.01893	4.08954	4.57069	5.25499	4.61994	4.74393	14.8908	15.7652	22.2547
ENSG00000185963.13	BICD2	protein_coding	bicaudal D homolog 2 (Drosophila) [Source:HGNC Symbol;Acc:HGNC:17208]	chr9	-	-0.741582	1.07288e-35	2.60328e-34	155.529	6.90431	-0.725376	-0.676237	-0.829007	3443	3479	3620	2105	2278	1608	7.21379	7.26657	7.19988	6.50137	6.55051	6.39774	24.0695	25.1553	23.839	13.3438	13.9154	12.6389
ENSG00000133134.11	BEX2	protein_coding	brain expressed X-linked 2 [Source:HGNC Symbol;Acc:HGNC:30933]	chrX	-	0.709855	1.1106e-35	2.69172e-34	155.461	6.41226	0.682285	0.716273	0.729042	1501	1469	1582	2413	2584	2046	6.01714	6.02385	6.00675	6.6982	6.73219	6.74495	57.3471	58.0494	56.936	83.5958	86.265	87.8878
ENSG00000001561.6	ENPP4	protein_coding	ectonucleotide pyrophosphatase/phosphodiesterase 4 (putative) [Source:HGNC Symbol;Acc:HGNC:3359]	chr6	+	-0.951725	1.16594e-35	2.8226e-34	155.364	6.25505	-0.905611	-1.03186	-0.902069	2504	2033	2548	1242	1190	1022	6.75467	6.49209	6.69362	5.74118	5.61493	5.74472	24.1894	20.313	23.1868	10.8795	10.045	11.1003
ENSG00000189221.9	MAOA	protein_coding	monoamine oxidase A [Source:HGNC Symbol;Acc:HGNC:6833]	chrX	+	1.42266	1.1828e-35	2.86012e-34	155.335	4.0677	1.52356	1.24372	1.48422	186	215	242	611	526	488	3.01831	3.2627	3.30891	4.7202	4.44035	4.68085	1.51176	1.8074	1.85283	4.50306	3.73566	4.45946
ENSG00000078687.17	TNRC6C	protein_coding	trinucleotide repeat containing 6C [Source:HGNC Symbol;Acc:HGNC:29318]	chr17	+	-0.8288	1.39295e-35	3.36445e-34	155.01	6.5329	-0.854315	-0.792756	-0.831422	2853	2793	2670	1518	1657	1266	6.94278	6.94991	6.76103	6.03026	6.09182	6.05315	11.5368	11.6816	10.1706	5.56612	5.85489	5.75587
ENSG00000144746.6	ARL6IP5	protein_coding	ADP-ribosylation factor-like 6 interacting protein 5 [Source:HGNC Symbol;Acc:HGNC:16937]	chr3	+	0.751499	1.4445e-35	3.48497e-34	154.938	7.35144	0.822458	0.725066	0.707398	2809	2612	3166	5002	4890	3791	6.92037	6.85332	7.00667	7.74925	7.65185	7.63419	50.0431	48.1295	53.1317	80.804	76.1225	75.9345
ENSG00000198755.10	RPL10A	protein_coding	ribosomal protein L10a [Source:HGNC Symbol;Acc:HGNC:10299]	chr6	+	0.744423	2.09017e-35	5.03692e-34	154.204	7.67807	0.764158	0.757222	0.716576	3339	3728	3710	6040	6287	4797	7.16956	7.36624	7.23529	8.02119	8.01425	7.97361	99.9479	115.419	104.612	163.942	164.442	161.443
ENSG00000168216.10	LMBRD1	protein_coding	LMBR1 domain containing 1 [Source:HGNC Symbol;Acc:HGNC:23038]	chr6	-	0.904237	2.52141e-35	6.06921e-34	153.831	5.47875	0.896809	0.816005	0.996472	741	675	773	1346	1331	1184	5.00076	4.90426	4.97559	5.85701	5.77621	5.95667	13.8606	13.0591	13.6205	22.83	21.7548	24.9006
ENSG00000175985.9	PLEKHD1	protein_coding	pleckstrin homology domain containing, family D (with coiled-coil domains) member 1 [Source:HGNC Symbol;Acc:HGNC:20148]	chr14	+	-1.94211	3.38135e-35	8.12986e-34	153.248	2.90364	-1.77835	-1.89717	-2.07903	263	302	252	77	74	51	3.5135	3.74911	3.36682	1.76479	1.64598	1.46411	1.45938	1.73327	1.31724	0.387437	0.358804	0.318183
ENSG00000087365.15	SF3B2	protein_coding	splicing factor 3b, subunit 2, 145kDa [Source:HGNC Symbol;Acc:HGNC:10769]	chr11	+	0.656502	3.60401e-35	8.65536e-34	153.121	7.42577	0.692366	0.644491	0.631141	3032	3035	3339	5017	5076	3947	7.0305	7.06971	7.08338	7.75356	7.70569	7.69234	13.9079	14.3992	14.4278	20.8677	20.3454	20.356
ENSG00000138650.8	PCDH10	protein_coding	protocadherin 10 [Source:HGNC Symbol;Acc:HGNC:13404]	chr4	+	-0.70966	3.61017e-35	8.6603e-34	153.118	7.46952	-0.659532	-0.710935	-0.757765	4859	5167	5454	3233	3263	2479	7.71053	7.83695	7.79092	7.11993	7.06853	7.0217	21.4856	23.6312	22.7178	12.9629	12.6075	12.3245
ENSG00000154864.11	PIEZO2	protein_coding	piezo-type mechanosensitive ion channel component 2 [Source:HGNC Symbol;Acc:HGNC:26270]	chr18	-	-2.45954	4.08366e-35	9.78503e-34	152.873	4.57931	-2.39942	-2.55078	-2.22352	1308	792	711	168	158	156	5.81887	5.13425	4.85532	2.87006	2.7187	3.04596	3.97193	2.48751	2.03382	0.462593	0.419239	0.532611
ENSG00000137075.17	RNF38	protein_coding	ring finger protein 38 [Source:HGNC Symbol;Acc:HGNC:18052]	chr9	-	-0.895885	4.45207e-35	1.06557e-33	152.701	5.43962	-0.996917	-0.887676	-0.796701	1346	1252	1362	654	738	617	5.86012	5.79359	5.79104	4.818	4.92724	5.01821	9.85272	9.47896	9.39156	4.34095	4.7204	5.07795
ENSG00000223509.8	RP11-632K20.7	transcribed_processed_pseudogene		chr15	-	-1.39954	4.60638e-35	1.10125e-33	152.634	4.44955	-1.36327	-1.53325	-1.25941	839	631	743	281	261	248	5.1795	4.8073	4.91864	3.60521	3.43523	3.70907	13.2454	10.3033	11.0495	4.02259	3.60043	4.40197
ENSG00000117899.10	MESDC2	protein_coding	mesoderm development candidate 2 [Source:HGNC Symbol;Acc:HGNC:13520]	chr15	-	-0.921648	4.67479e-35	1.11635e-33	152.604	5.88907	-0.871225	-0.943213	-0.937941	1976	1655	1815	980	975	768	6.41333	6.19563	6.20471	5.4	5.32801	5.33328	11.8218	10.241	10.2288	5.31643	5.09699	5.16597
ENSG00000076513.16	ANKRD13A	protein_coding	ankyrin repeat domain 13A [Source:HGNC Symbol;Acc:HGNC:21268]	chr12	+	-0.758884	5.41373e-35	1.29134e-33	152.313	6.40678	-0.792156	-0.788844	-0.690342	2571	2374	2550	1428	1497	1258	6.79274	6.7156	6.69475	5.9422	5.94552	6.04402	15.7164	15.0099	14.6839	7.91544	7.9962	8.64617
ENSG00000015676.17	NUDCD3	protein_coding	NudC domain containing 3 [Source:HGNC Symbol;Acc:HGNC:22208]	chr7	-	0.691183	5.42947e-35	1.29364e-33	152.307	7.42623	0.699105	0.727968	0.646023	2931	2973	3372	4966	5299	3929	6.98166	7.03995	7.09756	7.73883	7.76769	7.68575	13.0219	13.6615	14.1122	20.006	20.5714	19.626
ENSG00000139233.6	LLPH	protein_coding	LLP homolog, long-term synaptic facilitation (Aplysia) [Source:HGNC Symbol;Acc:HGNC:28229]	chr12	-	-1.13456	5.48787e-35	1.30607e-33	152.286	4.95241	-1.04781	-1.14919	-1.18862	1100	881	998	473	461	352	5.56943	5.28752	5.34326	4.35226	4.25088	4.21145	6.18331	5.12212	5.28455	2.41094	2.26433	2.22466
ENSG00000116584.17	ARHGEF2	protein_coding	Rho/Rac guanine nucleotide exchange factor (GEF) 2 [Source:HGNC Symbol;Acc:HGNC:682]	chr1	-	0.993724	6.53695e-35	1.554e-33	151.938	5.39094	0.957428	0.873348	1.13951	662	616	700	1269	1252	1182	4.83859	4.7727	4.83289	5.77216	5.68808	5.95424	3.25602	3.13369	3.24323	5.65962	5.38078	6.53641
ENSG00000132964.11	CDK8	protein_coding	cyclin-dependent kinase 8 [Source:HGNC Symbol;Acc:HGNC:1779]	chr13	+	-0.891981	6.98936e-35	1.65968e-33	151.805	5.78987	-0.833101	-0.902355	-0.931994	1747	1489	1819	933	930	715	6.23582	6.04333	6.20789	5.32925	5.25999	5.23035	22.1857	19.5578	21.7602	10.7438	10.3199	10.2089
ENSG00000168461.12	RAB31	protein_coding	RAB31, member RAS oncogene family [Source:HGNC Symbol;Acc:HGNC:9771]	chr18	+	1.31839	7.32732e-35	1.73797e-33	151.711	3.68207	1.36599	1.33991	1.20914	167	167	183	443	455	326	2.86463	2.90198	2.90984	4.25815	4.23206	4.10129	1.34324	1.38931	1.38656	3.231	3.19786	2.94813
ENSG00000137573.13	SULF1	protein_coding	sulfatase 1 [Source:HGNC Symbol;Acc:HGNC:20391]	chr8	+	1.56021	7.52146e-35	1.78202e-33	151.659	7.03332	1.40399	1.61752	1.71676	1330	1292	2086	4017	4872	4096	5.8429	5.83889	6.40526	7.433	7.64654	7.74578	6.35444	6.38459	9.38835	17.403	20.3397	22.0028
ENSG00000133393.12	FOPNL	protein_coding	FGFR1OP N-terminal like [Source:HGNC Symbol;Acc:HGNC:26435]	chr16	-	1.18343	8.07733e-35	1.91157e-33	151.518	4.1404	1.15213	1.11562	1.27272	259	229	272	559	570	499	3.49156	3.3529	3.4761	4.59232	4.5558	4.71291	4.86696	4.45081	4.81479	9.52503	9.35933	10.5427
ENSG00000110931.18	CAMKK2	protein_coding	calcium/calmodulin-dependent protein kinase kinase 2, beta [Source:HGNC Symbol;Acc:HGNC:1470]	chr12	-	-0.945602	8.7702e-35	2.07323e-33	151.354	5.10938	-1.02115	-0.852633	-0.962678	1079	1044	1060	517	608	442	5.54168	5.53193	5.43003	4.48006	4.64858	4.53853	6.99461	6.99984	6.47288	3.03899	3.44395	3.22149
ENSG00000144550.12	CPNE9	protein_coding	copine family member IX [Source:HGNC Symbol;Acc:HGNC:24336]	chr3	+	1.57529	9.63298e-35	2.27463e-33	151.168	3.89947	1.58652	1.70563	1.43554	143	168	218	521	592	385	2.6437	2.9105	3.15963	4.49113	4.61024	4.34015	2.75161	3.34353	3.95146	9.09044	9.95369	8.32922
ENSG00000232859.9	LYRM9	protein_coding	LYR motif containing 9 [Source:HGNC Symbol;Acc:HGNC:27314]	chr17	-	1.50433	1.07779e-34	2.54215e-33	150.944	3.28848	1.3953	1.54674	1.52933	128	116	114	314	365	283	2.4862	2.38367	2.23717	3.76431	3.91575	3.89834	1.06897	1.00198	0.89683	2.37783	2.66354	2.65726
ENSG00000154639.18	CXADR	protein_coding	coxsackie virus and adenovirus receptor [Source:HGNC Symbol;Acc:HGNC:2559]	chr21	+	-0.725076	1.0888e-34	2.56523e-33	150.924	8.41958	-0.719984	-0.812554	-0.643229	10223	9210	10628	6017	5902	5209	8.7833	8.67058	8.75312	8.01569	7.92312	8.09244	68.7401	64.0526	67.3182	36.6866	34.677	39.3802
ENSG00000124422.11	USP22	protein_coding	ubiquitin specific peptidase 22 [Source:HGNC Symbol;Acc:HGNC:12621]	chr17	-	0.5956	1.14667e-34	2.69858e-33	150.821	10.0646	0.612817	0.60257	0.57172	19240	19604	21250	30330	31498	24197	9.69546	9.7603	9.75257	10.3489	10.3387	10.3078	126.977	133.816	132.107	181.504	181.641	179.545
ENSG00000256053.7	APOPT1	protein_coding	apoptogenic 1, mitochondrial [Source:HGNC Symbol;Acc:HGNC:20492]	chr14	+	-0.888858	1.15806e-34	2.72234e-33	150.802	5.27411	-0.783804	-0.945297	-0.940129	1180	1118	1227	675	631	497	5.67054	5.63054	5.6407	4.86346	4.70196	4.70713	13.4836	13.2133	13.2074	6.99398	6.30036	6.38518
ENSG00000113407.13	TARS	protein_coding	threonyl-tRNA synthetase [Source:HGNC Symbol;Acc:HGNC:11572]	chr5	+	-0.783246	1.24738e-34	2.92906e-33	150.654	7.96632	-0.826969	-0.825283	-0.692397	7851	6678	7751	4137	4332	3728	8.40252	8.20692	8.29781	7.47545	7.47713	7.61002	61.6906	54.2732	57.3722	29.4765	29.7436	32.9353
ENSG00000171992.12	SYNPO	protein_coding	synaptopodin [Source:HGNC Symbol;Acc:HGNC:30672]	chr5	+	1.5267	1.28083e-34	3.00425e-33	150.601	3.81004	1.48917	1.56467	1.5549	131	175	204	469	517	403	2.5191	2.96872	3.06484	4.34006	4.41556	4.40579	0.573782	0.792791	0.841696	1.86271	1.97869	1.9846
ENSG00000244045.12	TMEM199	protein_coding	transmembrane protein 199 [Source:HGNC Symbol;Acc:HGNC:18085]	chr17	+	1.07683	1.39233e-34	3.26217e-33	150.436	4.71871	1.06419	1.09608	1.0796	415	336	444	822	879	682	4.1675	3.90208	4.17865	5.14693	5.17882	5.16234	4.03593	3.37972	4.06751	7.24877	7.46958	7.45715
ENSG00000196132.11	MYT1	protein_coding	myelin transcription factor 1 [Source:HGNC Symbol;Acc:HGNC:7622]	chr20	+	1.2301	1.43272e-34	3.35307e-33	150.379	4.51353	1.13586	1.32287	1.23719	283	298	383	696	829	613	3.61846	3.73	3.96655	4.90753	5.09454	5.00886	2.02957	2.21044	2.58741	4.52608	5.19497	4.94276
ENSG00000125845.6	BMP2	protein_coding	bone morphogenetic protein 2 [Source:HGNC Symbol;Acc:HGNC:1069]	chr20	+	2.88011	1.45549e-34	3.40259e-33	150.347	3.23877	3.09252	3.10391	2.61215	26	55	78	424	447	249	0.272431	1.33363	1.70199	4.1952	4.20659	3.71484	0.324405	0.709779	0.916767	4.79708	4.87342	3.49306
ENSG00000240891.7	PLCXD2	protein_coding	phosphatidylinositol-specific phospholipase C, X domain containing 2 [Source:HGNC Symbol;Acc:HGNC:26462]	chr3	+	-0.924788	1.48595e-34	3.46997e-33	150.306	6.4236	-0.943237	-1.01751	-0.804356	2852	2399	2650	1353	1344	1223	6.94227	6.7307	6.7502	5.86448	5.79021	6.00337	14.2791	12.423	12.4982	6.14251	5.8798	6.88447
ENSG00000137449.15	CPEB2	protein_coding	cytoplasmic polyadenylation element binding protein 2 [Source:HGNC Symbol;Acc:HGNC:21745]	chr4	+	-0.859908	1.59605e-34	3.72293e-33	150.164	6.32326	-0.957372	-0.90207	-0.719325	2465	2231	2564	1232	1339	1193	6.73204	6.62604	6.70264	5.72954	5.78484	5.96758	15.4316	14.4457	15.1204	6.99362	7.32465	8.39707
ENSG00000240230.5	COX19	protein_coding	COX19 cytochrome c oxidase assembly factor [Source:HGNC Symbol;Acc:HGNC:28074]	chr7	-	-0.872764	1.62462e-34	3.78478e-33	150.129	5.23799	-0.811431	-0.891724	-0.912443	1172	1071	1181	643	636	492	5.66074	5.56869	5.58567	4.7936	4.71331	4.69259	9.50165	8.98062	9.01926	4.72692	4.50547	4.48465
ENSG00000168032.8	ENTPD3	protein_coding	ectonucleoside triphosphate diphosphohydrolase 3 [Source:HGNC Symbol;Acc:HGNC:3365]	chr3	+	-1.22106	1.62615e-34	3.78478e-33	150.127	4.33787	-1.31134	-1.10629	-1.22851	699	577	702	261	315	227	4.91682	4.67866	4.837	3.49948	3.70453	3.58231	9.33319	7.96846	8.82957	3.16002	3.67515	3.40778
ENSG00000100276.9	RASL10A	protein_coding	RAS-like, family 10, member A [Source:HGNC Symbol;Acc:HGNC:16954]	chr22	-	2.55544	1.72987e-34	4.02175e-33	150.004	2.02648	2.22104	2.45986	2.72641	25	29	29	135	167	158	0.220023	0.454479	0.338685	2.55877	2.79759	3.06414	0.501453	0.601635	0.547946	2.45539	2.92697	3.56319
ENSG00000085832.16	EPS15	protein_coding	epidermal growth factor receptor pathway substrate 15 [Source:HGNC Symbol;Acc:HGNC:3419]	chr1	-	-0.721491	1.84082e-34	4.275e-33	149.881	7.99796	-0.757603	-0.783288	-0.624041	7687	7029	7684	4372	4492	3937	8.37207	8.2808	8.28529	7.55512	7.52943	7.68868	46.4218	43.904	43.7121	23.941	23.7037	26.7315
ENSG00000242259.8	C22orf39	protein_coding	chromosome 22 open reading frame 39 [Source:HGNC Symbol;Acc:HGNC:27012]	chr22	-	-0.79391	1.85407e-34	4.30104e-33	149.867	5.64038	-0.773279	-0.836206	-0.766064	1436	1441	1565	857	858	707	5.95336	5.99612	5.99118	5.20694	5.14402	5.21416	9.29277	9.64495	9.54014	5.02884	4.85165	5.14402
ENSG00000147251.15	DOCK11	protein_coding	dedicator of cytokinesis 11 [Source:HGNC Symbol;Acc:HGNC:23483]	chrX	+	0.801061	1.8802e-34	4.35687e-33	149.839	5.78337	0.786269	0.746403	0.868591	943	890	997	1612	1640	1401	5.3477	5.30215	5.34181	6.11683	6.07696	6.19915	6.30399	6.15374	6.2784	9.77159	9.57986	10.5301
ENSG00000101846.6	STS	protein_coding	steroid sulfatase (microsomal), isozyme S [Source:HGNC Symbol;Acc:HGNC:11425]	chrX	+	1.02677	1.88416e-34	4.36124e-33	149.835	5.28026	0.933474	0.967933	1.1741	575	555	676	1137	1218	1103	4.63599	4.62277	4.78272	5.61397	5.64843	5.85459	3.96179	3.95514	4.38753	7.10363	7.33301	8.5446
ENSG00000136830.11	FAM129B	protein_coding	family with sequence similarity 129, member B [Source:HGNC Symbol;Acc:HGNC:25282]	chr9	-	-1.0869	2.04199e-34	4.7214e-33	149.675	5.48659	-0.916679	-1.04223	-1.33944	1383	1397	1497	747	716	457	5.89919	5.95145	5.92718	5.00926	4.88371	4.5865	13.4237	14.0247	13.6874	6.57457	6.07261	4.98723
ENSG00000108639.7	SYNGR2	protein_coding	synaptogyrin 2 [Source:HGNC Symbol;Acc:HGNC:11499]	chr17	+	-1.18146	2.43024e-34	5.61296e-33	149.329	4.78989	-1.1656	-1.00146	-1.40871	836	886	966	394	462	273	5.17434	5.29567	5.29634	4.08985	4.25399	3.84675	9.21984	10.1064	10.0356	3.94012	4.45215	3.3851
ENSG00000144681.10	STAC	protein_coding	SH3 and cysteine rich domain [Source:HGNC Symbol;Acc:HGNC:11353]	chr3	+	0.862764	2.58614e-34	5.9665e-33	149.205	6.31327	0.774416	0.946896	0.867425	1329	1178	1475	2242	2643	1963	5.84181	5.70583	5.90585	6.59225	6.76473	6.68526	13.5833	12.4529	14.2011	20.7784	23.6042	22.5576
ENSG00000117394.20	SLC2A1	protein_coding	solute carrier family 2 (facilitated glucose transporter), member 1 [Source:HGNC Symbol;Acc:HGNC:11005]	chr1	-	0.962258	2.63707e-34	6.07736e-33	149.167	5.66538	0.941155	0.959563	1.00021	700	817	911	1533	1624	1311	4.91888	5.17897	5.21196	6.04443	6.06283	6.10348	6.66196	8.04214	8.16718	13.2295	13.5052	14.0281
ENSG00000113108.19	APBB3	protein_coding	amyloid beta (A4) precursor protein-binding, family B, member 3 [Source:HGNC Symbol;Acc:HGNC:20708]	chr5	-	0.835865	2.66897e-34	6.14417e-33	149.143	5.66405	0.818007	0.88247	0.804398	793	849	924	1493	1633	1214	5.09835	5.23427	5.23236	6.00633	6.0708	5.99272	9.73487	10.7798	10.6851	16.6193	17.5168	16.7559
ENSG00000103018.16	CYB5B	protein_coding	cytochrome b5 type B (outer mitochondrial membrane) [Source:HGNC Symbol;Acc:HGNC:24374]	chr16	+	0.737486	2.87531e-34	6.61196e-33	148.995	6.4897	0.792174	0.735936	0.680702	1537	1492	1722	2714	2730	2062	6.05129	6.04623	6.12892	6.86766	6.81142	6.75618	10.004	10.0442	10.558	16.0179	15.5265	15.0897
ENSG00000164164.15	OTUD4	protein_coding	OTU deubiquitinase 4 [Source:HGNC Symbol;Acc:HGNC:24949]	chr4	-	0.87786	3.236e-34	7.43328e-33	148.76	5.40889	0.902182	0.783464	0.942604	716	669	724	1303	1255	1100	4.95139	4.89141	4.88138	5.81024	5.69152	5.85066	3.541	3.42204	3.37288	5.84324	5.42336	6.11643
ENSG00000185559.13	DLK1	protein_coding	delta-like 1 homolog (Drosophila) [Source:HGNC Symbol;Acc:HGNC:2907]	chr14	+	1.819	3.37413e-34	7.74217e-33	148.677	5.55781	1.84159	2.00633	1.70014	398	391	688	1692	1984	1259	4.10745	4.1196	4.80803	6.18662	6.35135	6.04516	3.36638	3.4206	5.48174	12.9771	14.6633	11.9729
ENSG00000240253.5	FAR2P3	transcribed_unprocessed_pseudogene	fatty acyl CoA reductase 2 pseudogene 3 [Source:HGNC Symbol;Acc:HGNC:49285]	chr2	+	1.26128	3.52027e-34	8.06873e-33	148.593	3.84594	1.34911	1.20854	1.19646	204	184	208	504	478	372	3.1502	3.04028	3.09256	4.44346	4.30289	4.29081	5.32274	4.96556	5.11232	11.9243	10.8979	10.9129
ENSG00000169554.18	ZEB2	protein_coding	zinc finger E-box binding homeobox 2 [Source:HGNC Symbol;Acc:HGNC:14881]	chr2	-	-1.36029	3.56017e-34	8.15131e-33	148.57	4.37504	-1.23741	-1.40972	-1.3984	785	587	714	289	268	212	5.08376	4.70336	4.86138	3.64542	3.47311	3.48443	1.4125	1.09245	1.21023	0.471535	0.421372	0.428892
ENSG00000105855.9	ITGB8	protein_coding	integrin, beta 8 [Source:HGNC Symbol;Acc:HGNC:6163]	chr7	+	0.793085	3.58037e-34	8.1887e-33	148.559	5.74055	0.734384	0.843316	0.796093	892	887	978	1515	1709	1298	5.26767	5.29729	5.31411	6.02741	6.13634	6.08912	2.64435	2.71971	2.73113	4.07251	4.42697	4.32634
ENSG00000003249.13	DBNDD1	protein_coding	dysbindin (dystrobrevin binding protein 1) domain containing 1 [Source:HGNC Symbol;Acc:HGNC:28455]	chr16	-	-0.835161	4.06343e-34	9.28344e-33	148.308	5.88159	-0.734328	-0.883508	-0.890058	1821	1653	1834	1052	992	775	6.29561	6.19389	6.21972	5.50208	5.3529	5.34635	17.0774	16.0336	16.2017	8.94589	8.12896	8.17158
ENSG00000116574.5	RHOU	protein_coding	ras homolog family member U [Source:HGNC Symbol;Acc:HGNC:17794]	chr1	+	1.1046	4.21723e-34	9.62439e-33	148.234	6.44137	0.899238	1.07673	1.31279	1226	1223	1446	2394	2832	2618	5.72562	5.75983	5.87725	6.6868	6.8643	7.10036	12.5994	12.9996	13.9983	22.3089	25.4309	30.2496
ENSG00000070159.13	PTPN3	protein_coding	protein tyrosine phosphatase, non-receptor type 3 [Source:HGNC Symbol;Acc:HGNC:9655]	chr9	-	-0.987616	4.48268e-34	1.02192e-32	148.113	5.55043	-1.09253	-0.939625	-0.917103	1568	1287	1519	674	784	625	6.08006	5.8333	5.9482	4.86132	5.01423	5.03675	7.04857	5.98383	6.43225	2.74733	3.07952	3.15884
ENSG00000034053.14	APBA2	protein_coding	amyloid beta (A4) precursor protein-binding, family A, member 2 [Source:HGNC Symbol;Acc:HGNC:579]	chr15	+	0.753213	5.9573e-34	1.35662e-32	147.547	7.60878	0.832289	0.761545	0.661687	3253	3478	3502	6017	5992	4388	7.13194	7.26615	7.1521	8.01569	7.94494	7.84508	21.2779	23.5299	21.578	35.6879	34.2474	32.2703
ENSG00000156113.22	KCNMA1	protein_coding	potassium channel, calcium activated large conductance subfamily M alpha, member 1 [Source:HGNC Symbol;Acc:HGNC:6284]	chr10	-	0.734231	6.30043e-34	1.43321e-32	147.436	6.1414	0.731035	0.741778	0.727367	1246	1231	1254	2047	2157	1676	5.74892	5.76922	5.67205	6.4611	6.47184	6.45743	1.57061	1.60493	1.48901	2.33973	2.37582	2.3753
ENSG00000147465.11	STAR	protein_coding	steroidogenic acute regulatory protein [Source:HGNC Symbol;Acc:HGNC:11359]	chr8	-	1.44327	6.45573e-34	1.46696e-32	147.388	3.61404	1.32688	1.5054	1.48164	133	154	177	385	456	352	2.54063	2.78649	2.86232	4.05669	4.23522	4.21145	1.58633	1.8998	1.98868	4.16389	4.75246	4.72038
ENSG00000166135.13	HIF1AN	protein_coding	hypoxia inducible factor 1, alpha subunit inhibitor [Source:HGNC Symbol;Acc:HGNC:17113]	chr10	+	-0.779433	6.64439e-34	1.5082e-32	147.331	6.25886	-0.803426	-0.724187	-0.808606	2368	2148	2283	1285	1420	1051	6.67417	6.5714	6.53532	5.79021	5.86944	5.78503	7.62685	7.15556	6.92659	3.75287	3.99635	3.80591
ENSG00000204628.11	RACK1	protein_coding	guanine nucleotide binding protein (G protein), beta polypeptide 2-like 1 [Source:HGNC Symbol;Acc:HGNC:4399]	chr5	-	0.645285	6.72374e-34	1.52458e-32	147.307	8.92722	0.636767	0.696573	0.601946	8499	8896	9349	13727	14965	10999	8.51691	8.62055	8.56818	9.20531	9.26512	9.17049	63.7498	69.0162	66.0581	93.3648	98.0842	92.7591
ENSG00000112983.17	BRD8	protein_coding	bromodomain containing 8 [Source:HGNC Symbol;Acc:HGNC:19874]	chr5	-	0.811923	7.06542e-34	1.60033e-32	147.209	5.66157	0.737793	0.823599	0.869977	858	825	905	1426	1583	1283	5.21173	5.193	5.20245	5.94019	6.02599	6.07237	5.4712	5.4412	5.43618	8.24539	8.82039	9.19844
ENSG00000152332.15	UHMK1	protein_coding	U2AF homology motif (UHM) kinase 1 [Source:HGNC Symbol;Acc:HGNC:19683]	chr1	+	-0.691009	8.66858e-34	1.96135e-32	146.802	8.11523	-0.665415	-0.703919	-0.698416	8366	7260	8501	5012	5104	4021	8.49416	8.32744	8.43103	7.75213	7.71362	7.71912	40.6539	36.4893	38.9138	22.0847	21.6724	21.969
ENSG00000107643.15	MAPK8	protein_coding	mitogen-activated protein kinase 8 [Source:HGNC Symbol;Acc:HGNC:6881]	chr10	+	0.639827	8.8436e-34	1.9988e-32	146.763	7.69462	0.653285	0.611014	0.655991	3848	3536	4031	5923	6016	4871	7.37414	7.29	7.35494	7.99298	7.95071	7.99568	17.9553	17.0653	17.7182	25.0608	24.5288	25.5545
ENSG00000184402.14	SS18L1	protein_coding	synovial sarcoma translocation gene on chromosome 18-like 1 [Source:HGNC Symbol;Acc:HGNC:15592]	chr20	+	-0.676044	9.63229e-34	2.17473e-32	146.593	7.11051	-0.647958	-0.654898	-0.726546	4055	3815	4088	2519	2622	1958	7.44969	7.3995	7.37519	6.76017	6.75323	6.68158	35.766	34.8032	33.9656	20.1467	20.208	19.4171
ENSG00000112679.14	DUSP22	protein_coding	dual specificity phosphatase 22 [Source:HGNC Symbol;Acc:HGNC:16077]	chr6	+	0.947317	1.01725e-33	2.29424e-32	146.484	5.55461	1.04765	0.963248	0.815823	701	765	795	1544	1523	1079	4.92093	5.08433	5.01596	6.05473	5.97032	5.8229	5.53923	6.25227	5.91763	11.063	10.5158	9.58616
ENSG00000159176.13	CSRP1	protein_coding	cysteine and glycine-rich protein 1 [Source:HGNC Symbol;Acc:HGNC:2469]	chr1	-	0.952809	1.28897e-33	2.90397e-32	146.014	5.66034	0.947612	1.08427	0.803534	778	785	865	1547	1779	1149	5.07087	5.12147	5.13739	6.05752	6.19418	5.91345	3.38783	3.53555	3.5482	6.10842	6.76908	5.62542
ENSG00000117519.15	CNN3	protein_coding	calponin 3, acidic [Source:HGNC Symbol;Acc:HGNC:2157]	chr1	-	0.793265	1.30857e-33	2.94498e-32	145.984	6.40587	0.747867	0.857898	0.775693	1485	1300	1592	2421	2733	2026	6.0017	5.84778	6.01582	6.70297	6.813	6.73079	23.51	21.287	23.7421	34.7549	37.8074	36.0626
ENSG00000164251.4	F2RL1	protein_coding	coagulation factor II (thrombin) receptor-like 1 [Source:HGNC Symbol;Acc:HGNC:3538]	chr5	+	-1.90303	1.4166e-33	3.18471e-32	145.827	2.44941	-1.94676	-1.90022	-1.73039	207	177	207	49	53	47	3.17106	2.98493	3.08568	1.13379	1.18034	1.35017	3.1442	2.78073	2.96183	0.674889	0.70344	0.802657
ENSG00000112972.14	HMGCS1	protein_coding	3-hydroxy-3-methylglutaryl-CoA synthase 1 (soluble) [Source:HGNC Symbol;Acc:HGNC:5007]	chr5	-	0.895002	1.46202e-33	3.28331e-32	145.764	8.78784	1.05202	0.893999	0.721251	7059	6785	7959	14901	13968	9725	8.24915	8.22984	8.33601	9.32369	9.16567	8.99292	67.4526	67.058	71.6413	129.112	116.627	104.481
ENSG00000198763.3	MT-ND2	protein_coding	mitochondrially encoded NADH dehydrogenase 2 [Source:HGNC Symbol;Acc:HGNC:7456]	chrM	+	-1.31638	1.55735e-33	3.49369e-32	145.638	3.96638	-1.42853	-1.24362	-1.24834	494	549	509	189	225	176	4.41777	4.60714	4.37487	3.03806	3.22297	3.21825	21.3009	24.4843	20.6746	7.38973	8.47743	8.53248
ENSG00000177511.5	ST8SIA3	protein_coding	ST8 alpha-N-acetyl-neuraminide alpha-2,8-sialyltransferase 3 [Source:HGNC Symbol;Acc:HGNC:14269]	chr18	+	0.856583	1.70064e-33	3.81109e-32	145.464	6.39451	0.787963	0.813396	0.968675	1495	1279	1444	2402	2557	2235	6.01137	5.82432	5.87525	6.69161	6.71704	6.87232	5.56601	4.92514	5.0643	8.10909	8.31849	9.35562
ENSG00000141867.17	BRD4	protein_coding	bromodomain containing 4 [Source:HGNC Symbol;Acc:HGNC:13575]	chr19	-	-1.09376	1.81113e-33	4.05439e-32	145.339	4.80869	-1.14123	-0.969999	-1.16648	963	816	892	398	469	321	5.37792	5.17721	5.18163	4.10435	4.27559	4.07911	3.57792	3.13574	3.1219	1.34086	1.52261	1.34091
ENSG00000242808.7	SOX2-OT	sense_overlapping	SOX2 overlapping transcript [Source:HGNC Symbol;Acc:HGNC:20209]	chr3	+	1.5114	1.82318e-33	4.07705e-32	145.325	3.93771	1.53003	1.68365	1.25106	187	191	181	537	625	363	3.02596	3.09358	2.89418	4.53461	4.68823	4.25564	0.707591	0.747515	0.645163	1.84252	2.06649	1.54433
ENSG00000147231.13	CXorf57	protein_coding	chromosome X open reading frame 57 [Source:HGNC Symbol;Acc:HGNC:25486]	chrX	+	-1.008	2.09432e-33	4.67842e-32	145.05	4.93677	-1.03244	-1.11572	-0.862245	958	879	1030	461	455	426	5.37042	5.28425	5.38869	4.31535	4.23206	4.48554	8.86938	8.41709	8.98286	3.87012	3.68087	4.43435
ENSG00000101417.11	PXMP4	protein_coding	peroxisomal membrane protein 4, 24kDa [Source:HGNC Symbol;Acc:HGNC:15920]	chr20	-	1.16036	2.31897e-33	5.17479e-32	144.848	4.06856	1.09968	1.24361	1.10971	246	236	248	519	600	429	3.41786	3.39598	3.34393	4.48561	4.62954	4.49563	1.9313	1.91634	1.83407	3.69469	4.11601	3.78673
ENSG00000012822.15	CALCOCO1	protein_coding	calcium binding and coiled-coil domain 1 [Source:HGNC Symbol;Acc:HGNC:29306]	chr12	-	0.846992	2.35908e-33	5.25874e-32	144.813	6.08088	0.736027	0.919411	0.879262	1076	1155	1175	1874	2226	1699	5.53767	5.67744	5.57834	6.33384	6.51722	6.47708	5.43323	6.03216	5.58899	8.58048	9.8216	9.64564
ENSG00000143315.6	PIGM	protein_coding	phosphatidylinositol glycan anchor biosynthesis, class M [Source:HGNC Symbol;Acc:HGNC:18858]	chr1	-	-0.987804	2.67773e-33	5.96275e-32	144.562	5.29298	-1.07895	-0.943309	-0.927338	1302	1180	1168	569	654	519	5.81225	5.70828	5.56973	4.61781	4.75344	4.76941	13.5446	12.6964	11.4458	5.36739	5.94489	6.07036
ENSG00000114200.9	BCHE	protein_coding	butyrylcholinesterase [Source:HGNC Symbol;Acc:HGNC:983]	chr3	-	-2.09585	2.72861e-33	6.06965e-32	144.524	2.73703	-2.38397	-1.87247	-1.93589	284	208	251	45	68	51	3.62351	3.21539	3.36113	1.01604	1.52754	1.46411	4.14022	3.13627	3.4469	0.594859	0.866215	0.835926
ENSG00000006451.7	RALA	protein_coding	v-ral simian leukemia viral oncogene homolog A (ras related) [Source:HGNC Symbol;Acc:HGNC:9839]	chr7	+	-0.739181	2.8086e-33	6.24101e-32	144.467	7.07594	-0.690034	-0.798779	-0.723996	4153	3624	4097	2426	2353	1945	7.48413	7.32544	7.37836	6.70594	6.5972	6.67198	50.9127	45.9513	47.3129	26.9681	25.2056	26.8087
ENSG00000113100.9	CDH9	protein_coding	cadherin 9, type 2 (T1-cadherin) [Source:HGNC Symbol;Acc:HGNC:1768]	chr5	-	2.02005	2.91983e-33	6.48134e-32	144.39	3.46973	1.72358	2.16807	2.14525	78	123	108	336	479	370	1.78597	2.46682	2.16065	3.8614	4.30589	4.28307	0.833822	1.35997	1.08756	3.25697	4.4743	4.44706
ENSG00000152578.12	GRIA4	protein_coding	glutamate receptor, ionotropic, AMPA 4 [Source:HGNC Symbol;Acc:HGNC:4574]	chr11	+	0.704391	3.0129e-33	6.68092e-32	144.328	7.84181	0.674063	0.666358	0.77478	3822	3981	4500	6470	6731	5695	7.36436	7.46092	7.51365	8.12037	8.11267	8.22109	17.031	18.3479	18.8891	26.1426	26.2083	28.5321
ENSG00000123728.9	RAP2C	protein_coding	RAP2C, member of RAS oncogene family [Source:HGNC Symbol;Acc:HGNC:21165]	chrX	-	-0.847021	3.09714e-33	6.8605e-32	144.273	6.25414	-0.767605	-0.92479	-0.841846	2409	2048	2444	1334	1251	1040	6.69892	6.50268	6.63355	5.84411	5.68693	5.76987	26.2838	23.1114	25.119	13.1979	11.9267	12.7578
ENSG00000159247.13	TUBBP5	transcribed_unprocessed_pseudogene	tubulin, beta pseudogene 5 [Source:HGNC Symbol;Acc:HGNC:23674]	chr9	+	-1.35526	3.21017e-33	7.10343e-32	144.202	3.84771	-1.52212	-1.20648	-1.32106	439	471	532	164	214	155	4.24822	4.38692	4.43836	2.83572	3.15135	3.03678	7.00936	7.77822	8.00157	2.3744	2.98565	2.78252
ENSG00000100897.17	DCAF11	protein_coding	DDB1 and CUL4 associated factor 11 [Source:HGNC Symbol;Acc:HGNC:20258]	chr14	+	0.775169	3.30809e-33	7.31244e-32	144.142	6.15306	0.855198	0.770798	0.689451	1209	1182	1308	2210	2180	1617	5.7055	5.71072	5.73277	6.57153	6.48713	6.40578	8.55442	8.65022	8.7181	14.1792	13.4782	12.8637
ENSG00000111684.10	LPCAT3	protein_coding	lysophosphatidylcholine acyltransferase 3 [Source:HGNC Symbol;Acc:HGNC:30244]	chr12	-	-1.07379	3.53852e-33	7.81361e-32	144.008	4.34589	-1.02142	-1.06297	-1.12647	667	589	671	312	317	238	4.84941	4.70825	4.77204	3.75515	3.7136	3.6501	6.34252	5.79291	6.01047	2.69021	2.63395	2.54452
ENSG00000120251.18	GRIA2	protein_coding	glutamate receptor, ionotropic, AMPA 2 [Source:HGNC Symbol;Acc:HGNC:4572]	chr4	+	0.896722	4.06186e-33	8.95985e-32	143.734	7.05818	0.747118	0.860789	1.06588	2111	2104	2351	3637	4116	3724	6.50858	6.54156	6.57763	7.28971	7.40338	7.60847	10.6082	10.9356	11.129	16.5726	18.0733	21.0404
ENSG00000135074.15	ADAM19	protein_coding	ADAM metallopeptidase domain 19 [Source:HGNC Symbol;Acc:HGNC:197]	chr5	-	-0.679446	4.06996e-33	8.96836e-32	143.73	6.83419	-0.638357	-0.695507	-0.704091	3264	3258	3354	2095	2106	1643	7.13681	7.17194	7.08984	6.4945	6.43735	6.42877	19.0358	19.6525	18.4261	11.079	10.7323	10.7734
ENSG00000182247.9	UBE2E2	protein_coding	ubiquitin-conjugating enzyme E2E 2 [Source:HGNC Symbol;Acc:HGNC:12478]	chr3	+	-0.774983	4.31658e-33	9.50187e-32	143.613	5.94966	-0.789982	-0.82732	-0.70015	1808	1705	1971	1045	1065	913	6.28528	6.23852	6.32354	5.49246	5.45513	5.5823	24.8118	24.2008	25.4798	13.0038	12.7709	14.0871
ENSG00000167397.14	VKORC1	protein_coding	vitamin K epoxide reductase complex, subunit 1 [Source:HGNC Symbol;Acc:HGNC:23663]	chr16	-	-0.897328	4.8234e-33	1.05996e-31	143.393	4.88636	-0.870256	-0.888211	-0.928799	900	851	946	486	502	383	5.28052	5.23765	5.26623	4.39121	4.37326	4.33267	18.456	18.0497	18.2741	9.03708	8.9952	8.83053
ENSG00000029534.19	ANK1	protein_coding	ankyrin 1, erythrocytic [Source:HGNC Symbol;Acc:HGNC:492]	chr8	-	-0.854194	4.8253e-33	1.05996e-31	143.392	6.52358	-0.723314	-0.835499	-1.02305	2724	2699	2907	1665	1611	1110	6.87607	6.90056	6.88363	6.16344	6.05125	5.8637	11.3334	11.6146	11.3933	6.28152	5.85681	5.19242
ENSG00000182827.8	ACBD3	protein_coding	acyl-CoA binding domain containing 3 [Source:HGNC Symbol;Acc:HGNC:15453]	chr1	-	0.730274	4.85879e-33	1.06621e-31	143.378	6.37018	0.768139	0.712762	0.709547	1515	1348	1521	2464	2480	1942	6.03052	5.90001	5.95009	6.72835	6.67297	6.66976	19.0244	17.5079	17.9919	28.0566	27.212	27.4182
ENSG00000119013.8	NDUFB3	protein_coding	NADH dehydrogenase (ubiquinone) 1 beta subcomplex, 3, 12kDa [Source:HGNC Symbol;Acc:HGNC:7698]	chr2	+	0.94254	4.91371e-33	1.07714e-31	143.356	5.22979	1.06651	0.850505	0.894921	581	584	645	1253	1128	913	4.65091	4.69599	4.71522	5.75388	5.53788	5.5823	23.6667	24.6048	24.7498	46.2817	40.1498	41.8144
ENSG00000135406.13	PRPH	protein_coding	peripherin [Source:HGNC Symbol;Acc:HGNC:9461]	chr12	+	0.62361	5.06313e-33	1.10874e-31	143.296	8.77652	0.649617	0.625533	0.596527	7818	8156	8327	12590	12950	9961	8.39644	8.49529	8.4012	9.08059	9.05651	9.0275	80.6947	87.0707	80.9632	117.834	116.797	115.596
ENSG00000134352.19	IL6ST	protein_coding	interleukin 6 signal transducer [Source:HGNC Symbol;Acc:HGNC:6021]	chr5	-	0.775613	5.38918e-33	1.17788e-31	143.172	7.67642	0.724918	0.732546	0.872308	3509	3175	3964	5791	6089	5265	7.24116	7.13473	7.33077	7.96047	7.9681	8.10786	16.9673	15.8788	18.0556	25.3909	25.7268	28.6233
ENSG00000258708.1	SLC25A21-AS1	antisense	SLC25A21 antisense RNA 1 [Source:HGNC Symbol;Acc:HGNC:44298]	chr14	+	-1.5725	5.39002e-33	1.17788e-31	143.172	3.09636	-1.75636	-1.4816	-1.4285	276	299	310	85	108	88	3.58259	3.73481	3.66337	1.9039	2.17865	2.23175	6.44528	7.22187	6.81937	1.7999	2.20378	2.31051
ENSG00000204936.9	CD177	protein_coding	CD177 molecule [Source:HGNC Symbol;Acc:HGNC:30072]	chr19	+	-3.17647	5.39622e-33	1.17802e-31	143.17	1.82875	-2.55944	-3.11294	-3.58809	120	122	191	22	15	8	2.39459	2.45523	2.97087	0.047452	-0.506045	-0.981198	2.15579	2.26689	3.23227	0.35838	0.235465	0.161587
ENSG00000056487.15	PHF21B	protein_coding	PHD finger protein 21B [Source:HGNC Symbol;Acc:HGNC:25161]	chr22	-	-0.936135	5.82123e-33	1.26949e-31	143.019	6.10694	-0.872879	-0.880704	-1.05284	2298	2011	2044	1143	1189	828	6.63092	6.47641	6.37595	5.62155	5.61372	5.44158	17.9471	16.2443	15.0374	8.09443	8.11403	7.27053
ENSG00000196376.10	SLC35F1	protein_coding	solute carrier family 35, member F1 [Source:HGNC Symbol;Acc:HGNC:21483]	chr6	+	-0.686486	5.93911e-33	1.29386e-31	142.979	8.13486	-0.6312	-0.675008	-0.753345	8392	7460	8573	5199	5275	3921	8.49863	8.36663	8.44319	7.80495	7.76114	7.68281	77.663	71.4057	74.7362	43.6279	42.6562	40.7979
ENSG00000082641.15	NFE2L1	protein_coding	nuclear factor, erythroid 2-like 1 [Source:HGNC Symbol;Acc:HGNC:7781]	chr17	+	-0.629491	6.01193e-33	1.30837e-31	142.955	8.30052	-0.589487	-0.622396	-0.677453	8976	8835	9138	5915	6047	4568	8.59567	8.61063	8.53525	7.99103	7.95812	7.90306	69.2349	70.4846	66.3961	41.3707	40.7562	39.6151
ENSG00000140416.19	TPM1	protein_coding	tropomyosin 1 (alpha) [Source:HGNC Symbol;Acc:HGNC:12010]	chr15	+	-0.72069	6.29146e-33	1.36779e-31	142.865	7.34603	-0.746291	-0.706745	-0.702045	5039	4353	4858	2800	3010	2370	7.76299	7.58974	7.62403	6.91263	6.95218	6.95687	18.1238	16.1935	16.4594	9.13188	9.45984	9.584
ENSG00000185737.12	NRG3	protein_coding	neuregulin 3 [Source:HGNC Symbol;Acc:HGNC:7999]	chr10	+	0.76403	6.36999e-33	1.38344e-31	142.84	6.04757	0.704212	0.822818	0.76152	1154	1067	1235	1858	2110	1587	5.63845	5.56331	5.65006	6.32148	6.44009	6.37879	10.2227	9.77617	10.3056	14.9245	16.3325	15.8062
ENSG00000105819.13	PMPCB	protein_coding	peptidase (mitochondrial processing) beta [Source:HGNC Symbol;Acc:HGNC:9119]	chr7	+	0.783935	7.11386e-33	1.54341e-31	142.621	5.85308	0.737483	0.745267	0.866055	987	956	1049	1648	1733	1479	5.41336	5.40514	5.41501	6.14865	6.15643	6.27722	9.17189	9.1885	9.18262	13.8866	14.0719	15.4526
ENSG00000163293.11	NIPAL1	protein_coding	NIPA-like domain containing 1 [Source:HGNC Symbol;Acc:HGNC:27194]	chr4	+	-1.56157	7.61141e-33	1.64966e-31	142.487	3.22006	-1.37843	-1.79922	-1.47169	302	313	349	121	94	93	3.71156	3.8004	3.83321	2.4033	1.9825	2.31003	2.26791	2.43113	2.46885	0.823949	0.61682	0.785225
ENSG00000114686.8	MRPL3	protein_coding	mitochondrial ribosomal protein L3 [Source:HGNC Symbol;Acc:HGNC:10379]	chr3	-	-0.727773	8.19144e-33	1.77355e-31	142.341	6.59917	-0.703568	-0.732691	-0.741471	2917	2567	3025	1721	1764	1376	6.97476	6.82827	6.94099	6.21111	6.18198	6.1732	48.273	43.9379	47.1567	25.8253	25.5081	25.6023
ENSG00000130338.12	TULP4	protein_coding	tubby like protein 4 [Source:HGNC Symbol;Acc:HGNC:15530]	chr6	+	-0.632757	8.22026e-33	1.77797e-31	142.334	8.76536	-0.660727	-0.618769	-0.616018	12878	11786	12574	7775	8372	6583	9.11633	9.02632	8.99565	8.38537	8.42733	8.43008	47.0989	44.5836	43.3198	25.7845	26.7549	27.0694
ENSG00000113356.11	POLR3G	protein_coding	polymerase (RNA) III (DNA directed) polypeptide G (32kD) [Source:HGNC Symbol;Acc:HGNC:30075]	chr5	+	-1.60038	9.2638e-33	2.00162e-31	142.096	3.26562	-1.56462	-1.51679	-1.66688	375	304	322	110	119	84	4.02202	3.75858	3.71779	2.26818	2.316	2.16592	4.19229	3.51511	3.39098	1.11509	1.16246	1.05582
ENSG00000145321.12	GC	protein_coding	group-specific component (vitamin D binding protein) [Source:HGNC Symbol;Acc:HGNC:4187]	chr4	-	6.79194	9.33924e-33	2.01586e-31	142.08	0.206925	4.2521	4.70698	4.52492	0	0	1	42	61	42	-3.51439	-3.51439	-2.96465	0.920958	1.37583	1.19378	0	0	0.0177758	0.718661	1.00582	0.891087
ENSG00000248905.8	FMN1	protein_coding	formin 1 [Source:HGNC Symbol;Acc:HGNC:3768]	chr15	-	1.83395	9.80081e-33	2.11333e-31	141.985	3.56063	1.65197	1.63907	2.1315	108	127	131	383	397	439	2.24525	2.51227	2.43422	4.04922	4.03632	4.52874	0.241608	0.293858	0.276063	0.776932	0.77605	1.10419
ENSG00000114019.14	AMOTL2	protein_coding	angiomotin like 2 [Source:HGNC Symbol;Acc:HGNC:17812]	chr3	-	0.762155	1.00949e-32	2.17452e-31	141.926	6.65299	0.697739	0.84631	0.737416	1691	1778	1786	2816	3265	2376	6.18888	6.29893	6.1815	6.92084	7.06942	6.96052	12.6967	13.8078	12.6322	19.1723	21.4211	20.0579
ENSG00000105976.14	MET	protein_coding	MET proto-oncogene, receptor tyrosine kinase [Source:HGNC Symbol;Acc:HGNC:7029]	chr7	+	0.819504	1.02789e-32	2.21191e-31	141.89	6.74201	0.838448	0.797758	0.832215	1988	1703	1758	3213	3267	2626	6.42206	6.23683	6.15873	7.11099	7.0703	7.10476	12.6895	11.2431	10.5705	18.5966	18.2216	18.8458
ENSG00000008130.15	NADK	protein_coding	NAD kinase [Source:HGNC Symbol;Acc:HGNC:29831]	chr1	-	0.975595	1.08851e-32	2.33995e-31	141.776	5.15939	1.04237	0.96643	0.922354	507	540	653	1152	1143	870	4.45509	4.58338	4.73294	5.63284	5.5569	5.51283	4.08969	4.50528	4.96187	8.42619	8.05639	7.89031
ENSG00000143318.12	CASQ1	protein_coding	calsequestrin 1 (fast-twitch, skeletal muscle) [Source:HGNC Symbol;Acc:HGNC:1512]	chr1	+	4.45043	1.11801e-32	2.40093e-31	141.723	1.01207	3.90092	3.83786	4.50586	3	1	8	77	77	97	-2.2057	-2.92418	-1.27849	1.76479	1.70174	2.36974	0.0619442	0.0213562	0.155603	1.44167	1.38925	2.25187
ENSG00000137474.19	MYO7A	protein_coding	myosin VIIA [Source:HGNC Symbol;Acc:HGNC:7606]	chr11	+	1.23544	1.1281e-32	2.42015e-31	141.705	3.89983	1.22987	1.12054	1.33507	202	202	223	488	473	431	3.13613	3.17356	3.19203	4.39711	4.28778	4.50231	0.894617	0.9253	0.930337	1.95976	1.83045	2.14613
ENSG00000125869.9	LAMP5	protein_coding	lysosomal-associated membrane protein family, member 5 [Source:HGNC Symbol;Acc:HGNC:16097]	chr20	+	1.09964	1.19462e-32	2.56025e-31	141.591	5.07768	1.1227	1.14199	1.05305	420	511	585	1083	1148	847	4.18469	4.50404	4.57485	5.5439	5.56319	5.47425	9.24127	11.6292	12.1252	21.6076	22.0717	20.9536
ENSG00000111371.15	SLC38A1	protein_coding	solute carrier family 38, member 1 [Source:HGNC Symbol;Acc:HGNC:13447]	chr12	-	0.639012	1.22622e-32	2.62531e-31	141.54	8.25034	0.6292	0.579694	0.706046	5603	5320	5855	8567	8658	7417	7.91599	7.87904	7.89323	8.52529	8.47578	8.60213	25.1367	24.6856	24.7436	34.8507	33.9403	37.4117
ENSG00000087086.14	FTL	protein_coding	ferritin, light polypeptide [Source:HGNC Symbol;Acc:HGNC:3999]	chr19	+	0.701484	1.39141e-32	2.97595e-31	141.289	8.94034	0.721584	0.761502	0.620631	8689	8908	8722	14337	15416	10973	8.5488	8.6225	8.46805	9.26803	9.30795	9.16708	444.645	471.486	420.445	665.27	689.329	631.337
ENSG00000001036.13	FUCA2	protein_coding	fucosidase, alpha-L- 2, plasma [Source:HGNC Symbol;Acc:HGNC:4008]	chr6	-	-0.913615	1.45169e-32	3.10174e-31	141.204	5.24947	-0.875375	-0.963112	-0.886711	1195	1029	1265	625	615	509	5.68873	5.51109	5.68462	4.75277	4.66504	4.74144	19.2236	17.1209	19.1693	9.11682	8.64477	9.20613
ENSG00000100664.10	EIF5	protein_coding	eukaryotic translation initiation factor 5 [Source:HGNC Symbol;Acc:HGNC:3299]	chr14	+	0.653808	1.55871e-32	3.32703e-31	141.063	8.10238	0.603185	0.629732	0.727123	4971	4702	5384	7545	8038	6749	7.74339	7.70096	7.77229	8.34206	8.36861	8.466	26.2608	25.6916	26.7928	36.1426	37.1042	40.0862
ENSG00000008018.8	PSMB1	protein_coding	proteasome subunit beta 1 [Source:HGNC Symbol;Acc:HGNC:9537]	chr6	-	0.704023	1.65613e-32	3.53139e-31	140.943	6.35853	0.659453	0.754015	0.694228	1472	1401	1524	2294	2562	1929	5.98904	5.95557	5.95293	6.6253	6.71986	6.66007	29.3161	28.8591	28.5913	41.4275	44.5851	43.194
ENSG00000143320.8	CRABP2	protein_coding	cellular retinoic acid binding protein 2 [Source:HGNC Symbol;Acc:HGNC:2339]	chr1	-	1.55962	1.90368e-32	4.05517e-31	140.666	3.05707	1.57912	1.50995	1.55436	89	111	96	295	294	238	1.97177	2.32119	1.99425	3.67486	3.60569	3.6501	3.63526	4.68936	3.69374	10.9261	10.4931	10.9299
ENSG00000203668.2	CHML	protein_coding	choroideremia-like (Rab escort protein 2) [Source:HGNC Symbol;Acc:HGNC:1941]	chr1	-	0.710715	1.99906e-32	4.25404e-31	140.569	8.1134	0.696843	0.702243	0.740492	4829	4430	5570	7906	8300	6689	7.7016	7.61502	7.82127	8.40947	8.41487	8.45312	28.3211	26.8721	30.7721	42.0441	42.5346	44.1068
ENSG00000136240.9	KDELR2	protein_coding	KDEL (Lys-Asp-Glu-Leu) endoplasmic reticulum protein retention receptor 2 [Source:HGNC Symbol;Acc:HGNC:6305]	chr7	-	-0.751779	2.13553e-32	4.53988e-31	140.438	7.33578	-0.761697	-0.676443	-0.815381	4966	4266	5045	2773	3077	2193	7.74194	7.56063	7.6785	6.89866	6.98391	6.84498	55.9206	49.6857	53.5151	28.3146	30.2764	27.7649
ENSG00000168779.19	SHOX2	protein_coding	short stature homeobox 2 [Source:HGNC Symbol;Acc:HGNC:10854]	chr3	-	1.34675	2.2318e-32	4.73976e-31	140.35	3.75635	1.43708	1.3116	1.27624	153	186	198	481	461	353	2.7399	3.05571	3.02223	4.37635	4.25088	4.21552	1.3626	1.71331	1.66108	3.88435	3.58748	3.53463
ENSG00000153291.15	SLC25A27	protein_coding	solute carrier family 25, member 27 [Source:HGNC Symbol;Acc:HGNC:21065]	chr6	+	0.893003	2.32463e-32	4.93196e-31	140.269	4.83272	0.86288	0.887429	0.922601	459	450	496	845	899	723	4.3122	4.3214	4.3377	5.18665	5.2112	5.24637	6.27218	6.3601	6.38466	10.4703	10.7344	11.108
ENSG00000152749.7	GPR180	protein_coding	G protein-coupled receptor 180 [Source:HGNC Symbol;Acc:HGNC:28899]	chr13	+	-0.90817	2.33271e-32	4.94413e-31	140.262	5.3684	-0.932059	-0.849943	-0.932573	1340	1125	1318	652	722	535	5.85369	5.63953	5.74374	4.81359	4.89571	4.81308	6.82458	5.9261	6.32319	3.01103	3.21306	3.06349
ENSG00000175155.8	YPEL2	protein_coding	yippee-like 2 [Source:HGNC Symbol;Acc:HGNC:18326]	chr17	+	1.16709	2.46024e-32	5.2092e-31	140.157	4.12561	1.17346	1.09872	1.22587	224	254	280	565	561	481	3.28386	3.50117	3.5176	4.60766	4.53293	4.66008	1.16123	1.36191	1.36734	2.65591	2.54123	2.80354
ENSG00000129675.15	ARHGEF6	protein_coding	Rac/Cdc42 guanine nucleotide exchange factor (GEF) 6 [Source:HGNC Symbol;Acc:HGNC:685]	chrX	-	-1.70332	2.56597e-32	5.42763e-31	140.073	4.09794	-1.51537	-1.59335	-1.9878	486	615	726	207	205	122	4.39431	4.77037	4.88535	3.16797	3.08999	2.69555	3.39385	4.44199	4.77577	1.31076	1.2509	0.957875
ENSG00000170011.13	MYRIP	protein_coding	myosin VIIA and Rab interacting protein [Source:HGNC Symbol;Acc:HGNC:19156]	chr3	+	-0.772502	2.60169e-32	5.49766e-31	140.046	6.02661	-0.676401	-0.792662	-0.855081	1913	1830	2038	1193	1151	865	6.36664	6.34048	6.37171	5.68321	5.56695	5.50453	14.6375	14.4827	14.6895	8.2773	7.69553	7.4415
ENSG00000100412.15	ACO2	protein_coding	aconitase 2, mitochondrial [Source:HGNC Symbol;Acc:HGNC:118]	chr22	+	0.726808	2.67138e-32	5.63928e-31	139.993	7.54437	0.748624	0.758149	0.677157	3042	3408	3451	5488	5778	4287	7.03525	7.23684	7.13095	7.88297	7.89249	7.8115	33.8227	39.1917	36.1446	55.3298	56.1356	53.5914
ENSG00000205133.11	TRIQK	protein_coding	triple QxxK/R motif containing [Source:HGNC Symbol;Acc:HGNC:27828]	chr8	-	0.850868	2.68371e-32	5.65965e-31	139.984	5.71152	0.82795	0.829067	0.903481	833	802	1003	1541	1613	1333	5.16917	5.1523	5.35045	6.05192	6.05304	6.12746	5.56615	5.54281	6.31336	9.33704	9.41794	10.0146
ENSG00000152092.15	ASTN1	protein_coding	astrotactin 1 [Source:HGNC Symbol;Acc:HGNC:773]	chr1	-	0.612495	2.71232e-32	5.71427e-31	139.963	8.04129	0.623268	0.635844	0.577591	4697	4752	5233	7463	7874	5935	7.66163	7.71621	7.73126	8.3263	8.33888	8.28063	22.9363	24.0007	24.0715	33.0455	33.5977	32.5849
ENSG00000121742.16	GJB6	protein_coding	gap junction protein, beta 6, 30kDa [Source:HGNC Symbol;Acc:HGNC:4288]	chr13	-	-9.40187	3.14777e-32	6.62507e-31	139.667	0.988301	-5.33286	-5.33286	-5.33286	125	47	89	0	0	0	2.45252	1.11536	1.88751	-3.51439	-3.51439	-3.51439	2.12255	0.825451	1.4236	0	0	0
ENSG00000164938.13	TP53INP1	protein_coding	tumor protein p53 inducible nuclear protein 1 [Source:HGNC Symbol;Acc:HGNC:18022]	chr8	-	1.11032	3.35427e-32	7.05264e-31	139.541	4.13455	1.09414	1.11538	1.11324	280	235	268	553	587	460	3.60319	3.3899	3.4549	4.5768	4.59805	4.59591	2.21643	1.92402	1.99839	3.96933	4.06018	4.09398
ENSG00000174792.10	C4orf26	protein_coding	chromosome 4 open reading frame 26 [Source:HGNC Symbol;Acc:HGNC:26300]	chr4	+	2.72072	3.40703e-32	7.15646e-31	139.51	1.54181	2.81106	2.47811	2.53707	13	20	20	133	110	90	-0.626655	-0.0406975	-0.153128	2.53756	2.20462	2.26358	0.284368	0.452494	0.412114	2.63806	2.10253	2.21346
ENSG00000178568.14	ERBB4	protein_coding	erb-b2 receptor tyrosine kinase 4 [Source:HGNC Symbol;Acc:HGNC:3432]	chr2	-	1.50994	3.447e-32	7.23322e-31	139.487	3.92728	1.25699	1.56795	1.66218	182	199	176	442	574	481	2.98729	3.15219	2.85424	4.2549	4.56585	4.66008	0.628297	0.710546	0.572343	1.38361	1.73148	1.86694
ENSG00000175175.5	PPM1E	protein_coding	protein phosphatase, Mg2+/Mn2+ dependent, 1E [Source:HGNC Symbol;Acc:HGNC:19322]	chr17	+	0.685945	3.63657e-32	7.62344e-31	139.38	6.98775	0.666091	0.670777	0.723182	2138	2288	2428	3589	3766	3065	6.5269	6.66241	6.62408	7.27055	7.27524	7.32764	14.6837	16.2528	15.7082	22.351	22.6006	23.6674
ENSG00000123562.16	MORF4L2	protein_coding	mortality factor 4 like 2 [Source:HGNC Symbol;Acc:HGNC:16849]	chrX	-	0.59764	4.9037e-32	1.02695e-30	138.787	8.69116	0.615373	0.611371	0.566279	7558	7277	8356	11717	12221	9296	8.34766	8.33081	8.40622	8.97694	8.97293	8.92784	128.241	127.708	133.557	180.274	181.192	177.341
ENSG00000198744.5	MTCO3P12	unprocessed_pseudogene	MT-CO3 pseudogene 12 [Source:HGNC Symbol;Acc:HGNC:52042]	chr1	+	2.17556	4.99018e-32	1.04403e-30	138.752	2.24116	2.10728	1.98544	2.31415	37	48	35	176	169	167	0.75003	1.14452	0.59277	2.93639	2.81455	3.14325	3.03915	4.07791	2.70812	13.1087	12.1297	15.4227
ENSG00000156531.16	PHF6	protein_coding	PHD finger protein 6 [Source:HGNC Symbol;Acc:HGNC:18145]	chrX	+	0.824101	4.9971e-32	1.04444e-30	138.749	5.72995	0.789218	0.803771	0.882744	949	812	939	1539	1626	1348	5.35683	5.17014	5.25554	6.05005	6.06461	6.14358	5.3192	4.70741	4.95787	7.82195	7.96365	8.49498
ENSG00000171159.4	C9orf16	protein_coding	chromosome 9 open reading frame 16 [Source:HGNC Symbol;Acc:HGNC:17823]	chr9	+	1.6545	5.08294e-32	1.06133e-30	138.715	5.54149	1.73866	1.84193	1.41691	390	607	584	1715	1927	1126	4.07831	4.75154	4.57239	6.20607	6.30934	5.88432	10.5432	16.9723	14.872	42.0404	45.5198	34.2245
ENSG00000138030.12	KHK	protein_coding	ketohexokinase (fructokinase) [Source:HGNC Symbol;Acc:HGNC:6315]	chr2	+	-1.09428	5.28504e-32	1.10244e-30	138.638	4.53961	-1.00214	-1.00106	-1.30438	752	689	775	364	381	242	5.02196	4.93379	4.97931	3.97621	3.97729	3.67398	11.0417	10.4636	10.7193	4.84634	4.88824	3.99507
ENSG00000198887.8	SMC5	protein_coding	structural maintenance of chromosomes 5 [Source:HGNC Symbol;Acc:HGNC:20465]	chr9	+	-0.877982	5.45204e-32	1.13616e-30	138.576	5.56689	-0.889236	-0.953822	-0.778634	1498	1296	1517	766	766	679	6.01426	5.84334	5.9463	5.0454	4.98081	5.156	10.1409	9.07437	9.6739	4.70209	4.53113	5.16807
ENSG00000171502.14	COL24A1	protein_coding	collagen, type XXIV, alpha 1 [Source:HGNC Symbol;Acc:HGNC:20821]	chr1	-	3.0439	5.91815e-32	1.23207e-30	138.413	1.30785	2.88735	2.78005	3.13766	12	7	18	98	95	96	-0.725979	-1.33226	-0.289616	2.10473	1.99743	2.35504	0.0563505	0.0339985	0.0796231	0.417291	0.389809	0.506851
ENSG00000138764.14	CCNG2	protein_coding	cyclin G2 [Source:HGNC Symbol;Acc:HGNC:1593]	chr4	+	0.79928	6.11392e-32	1.27157e-30	138.349	6.07027	0.728855	0.759267	0.905815	1177	1081	1197	1891	2020	1755	5.66687	5.58208	5.60505	6.34685	6.37727	6.52382	7.07841	6.72404	6.78115	10.3121	10.615	11.8667
ENSG00000066697.14	MSANTD3	protein_coding	Myb/SANT-like DNA-binding domain containing 3 [Source:HGNC Symbol;Acc:HGNC:23370]	chr9	+	-0.81059	6.13518e-32	1.27474e-30	138.342	6.51463	-0.780772	-0.819062	-0.820362	2965	2494	2726	1569	1598	1253	6.99829	6.78668	6.79096	6.07787	6.03958	6.03828	40.9523	35.6284	35.4674	19.6505	19.286	19.458
ENSG00000170893.3	TRH	protein_coding	thyrotropin-releasing hormone [Source:HGNC Symbol;Acc:HGNC:12298]	chr3	+	1.44503	6.28244e-32	1.30405e-30	138.295	3.46368	1.52955	1.45067	1.325	119	141	157	399	395	284	2.38272	2.66094	2.69154	4.10795	4.02907	3.9034	2.70308	3.31266	3.35939	8.21828	7.84007	7.25308
ENSG00000166908.17	PIP4K2C	protein_coding	phosphatidylinositol-5-phosphate 4-kinase, type II, gamma [Source:HGNC Symbol;Acc:HGNC:23786]	chr12	+	-1.18343	6.44293e-32	1.33605e-30	138.245	4.78437	-1.04403	-1.20246	-1.29295	997	822	856	426	399	294	5.42787	5.18775	5.12234	4.20196	4.04353	3.95303	13.5785	11.579	10.9819	5.26092	4.74832	4.50189
ENSG00000144320.13	LNPK	protein_coding	KIAA1715 [Source:HGNC Symbol;Acc:HGNC:21610]	chr2	-	0.656435	7.53423e-32	1.56082e-30	137.934	6.92931	0.682776	0.622128	0.664646	2203	2074	2393	3532	3542	2863	6.57007	6.52087	6.60315	7.24747	7.18682	7.22934	10.8508	10.5658	11.103	15.7748	15.2443	15.8548
ENSG00000142875.19	PRKACB	protein_coding	protein kinase, cAMP-dependent, catalytic, beta [Source:HGNC Symbol;Acc:HGNC:9381]	chr1	+	0.601984	7.62693e-32	1.57844e-30	137.91	10.5838	0.598081	0.607917	0.60294	28523	26210	31260	42889	45165	35324	10.2634	10.1792	10.3094	10.8488	10.8586	10.8536	190.422	180.982	196.59	259.636	263.473	265.146
ENSG00000166398.12	KIAA0355	protein_coding	KIAA0355 [Source:HGNC Symbol;Acc:HGNC:29016]	chr19	+	0.768706	7.63424e-32	1.57844e-30	137.908	5.79563	0.784776	0.78426	0.732763	990	942	960	1647	1722	1304	5.41773	5.3839	5.28737	6.14778	6.14726	6.09576	5.96338	5.86886	5.44726	8.99595	9.06362	8.83135
ENSG00000137338.5	PGBD1	protein_coding	piggyBac transposable element derived 1 [Source:HGNC Symbol;Acc:HGNC:19398]	chr6	+	0.991144	8.53975e-32	1.76393e-30	137.685	4.63766	1.05605	0.907015	1.002	365	385	424	807	761	638	3.98324	4.0974	4.11248	5.12043	4.97139	5.06637	5.29016	5.77142	5.78884	10.6059	9.63767	10.3965
ENSG00000172270.18	BSG	protein_coding	basigin (Ok blood group) [Source:HGNC Symbol;Acc:HGNC:1116]	chr19	+	0.884844	8.72525e-32	1.80049e-30	137.642	7.53216	0.968685	0.958529	0.718411	2796	3159	3202	5911	6139	4079	6.91368	7.12744	7.02297	7.99005	7.9799	7.73978	32.8002	38.3296	35.3843	62.8777	62.9286	53.8004
ENSG00000198538.10	ZNF28	protein_coding	zinc finger protein 28 [Source:HGNC Symbol;Acc:HGNC:13073]	chr19	-	-0.922465	8.76339e-32	1.80659e-30	137.634	5.30139	-0.902496	-0.898715	-0.952526	1285	1061	1278	637	668	505	5.79332	5.55519	5.69935	4.78012	4.7839	4.73009	9.66442	8.25341	9.05427	4.34419	4.38996	4.27028
ENSG00000141298.17	SSH2	protein_coding	slingshot protein phosphatase 2 [Source:HGNC Symbol;Acc:HGNC:30580]	chr17	-	-0.797237	9.07791e-32	1.86961e-30	137.564	5.6309	-0.800346	-0.846135	-0.737208	1478	1458	1476	836	847	717	5.9949	6.01302	5.90683	5.17124	5.12545	5.23437	5.26703	5.37396	4.95482	2.70143	2.63746	2.87279
ENSG00000100473.15	COCH	protein_coding	cochlin [Source:HGNC Symbol;Acc:HGNC:2180]	chr14	+	-0.751966	9.27752e-32	1.90885e-30	137.521	5.95347	-0.722089	-0.734926	-0.79687	1843	1673	1952	1092	1132	851	6.31291	6.21122	6.30958	5.55581	5.54298	5.48103	22.8683	21.4709	22.816	12.2865	12.2735	11.8722
ENSG00000001461.16	NIPAL3	protein_coding	NIPA-like domain containing 3 [Source:HGNC Symbol;Acc:HGNC:25233]	chr1	+	0.732969	9.78784e-32	2.01189e-30	137.414	6.39303	0.702188	0.701216	0.795405	1505	1466	1472	2389	2497	2092	6.02098	6.0209	5.90292	6.68379	6.68282	6.77701	7.19055	7.24444	6.62495	10.3499	10.4245	11.2377
ENSG00000187735.13	TCEA1	protein_coding	transcription elongation factor A (SII), 1 [Source:HGNC Symbol;Acc:HGNC:11612]	chr8	-	-0.674964	1.04728e-31	2.15059e-30	137.28	6.97972	-0.661588	-0.716826	-0.642485	3762	3422	3733	2277	2292	1894	7.34155	7.24275	7.2442	6.61458	6.55934	6.63368	38.2848	36.0191	35.7861	21.012	20.3814	21.671
ENSG00000113248.5	PCDHB15	protein_coding	protocadherin beta 15 [Source:HGNC Symbol;Acc:HGNC:8686]	chr5	+	1.17294	1.08244e-31	2.22062e-30	137.214	4.07764	1.15045	1.12031	1.2396	262	237	231	537	550	469	3.50805	3.40203	3.2424	4.53461	4.50447	4.62376	2.93047	2.74176	2.43387	5.44636	5.37539	5.89795
ENSG00000196396.9	PTPN1	protein_coding	protein tyrosine phosphatase, non-receptor type 1 [Source:HGNC Symbol;Acc:HGNC:9642]	chr20	+	-0.741559	1.11167e-31	2.27839e-30	137.161	6.5731	-0.672014	-0.721826	-0.835964	2876	2674	2826	1735	1753	1271	6.95435	6.88714	6.84289	6.22278	6.17297	6.05883	31.977	30.7508	29.5986	17.4922	17.0311	15.8886
ENSG00000182916.7	TCEAL7	protein_coding	transcription elongation factor A (SII)-like 7 [Source:HGNC Symbol;Acc:HGNC:28336]	chrX	+	0.871942	1.197e-31	2.4509e-30	137.015	7.68003	0.773565	0.803859	1.03199	3190	3192	3847	5755	6147	5651	7.10374	7.14243	7.28757	7.95148	7.98177	8.2099	121.773	126.029	138.335	199.206	205.039	242.538
ENSG00000125354.22	6-Sep	protein_coding	septin 6 [Source:HGNC Symbol;Acc:HGNC:15848]	chrX	-	0.620255	1.20057e-31	2.45582e-30	137.009	7.30714	0.61646	0.628074	0.61623	2823	2829	3146	4451	4693	3653	6.92754	6.96837	6.99754	7.58094	7.59256	7.58071	20.3103	21.0515	21.3213	29.0375	29.5031	29.5493
ENSG00000072315.3	TRPC5	protein_coding	transient receptor potential cation channel, subfamily C, member 5 [Source:HGNC Symbol;Acc:HGNC:12337]	chrX	-	1.00599	1.27695e-31	2.60953e-30	136.886	4.26707	1.00476	0.980452	1.02021	303	288	310	599	616	497	3.7163	3.68109	3.66337	4.69168	4.66737	4.70713	2.33154	2.29212	2.24704	4.17948	4.14182	4.2998
ENSG00000151490.13	PTPRO	protein_coding	protein tyrosine phosphatase, receptor type, O [Source:HGNC Symbol;Acc:HGNC:9678]	chr12	+	0.675374	1.28257e-31	2.61849e-30	136.878	8.32092	0.650417	0.630409	0.746761	5825	5257	6287	8983	9266	7883	7.97203	7.86186	7.9959	8.59368	8.57367	8.69002	34.8076	32.4909	35.3892	48.6738	48.3817	52.9617
ENSG00000198883.11	PNMA5	protein_coding	paraneoplastic Ma antigen family member 5 [Source:HGNC Symbol;Acc:HGNC:18743]	chrX	-	4.17268	1.35345e-31	2.76052e-30	136.771	0.659642	3.64547	3.90426	4.01511	5	0	6	58	73	62	-1.7228	-3.51439	-1.59489	1.36811	1.6269	1.73774	0.0653245	0	0.0738426	0.687116	0.833374	0.91073
ENSG00000143222.11	UFC1	protein_coding	ubiquitin-fold modifier conjugating enzyme 1 [Source:HGNC Symbol;Acc:HGNC:26941]	chr1	+	0.712183	1.56552e-31	3.18998e-30	136.482	6.17072	0.692194	0.766588	0.672219	1285	1211	1352	2053	2261	1662	5.79332	5.74563	5.78042	6.46532	6.53971	6.44534	25.3893	24.7478	25.1637	36.7818	39.0355	36.9208
ENSG00000171067.10	C11orf24	protein_coding	chromosome 11 open reading frame 24 [Source:HGNC Symbol;Acc:HGNC:1174]	chr11	-	-1.17185	1.59464e-31	3.24619e-30	136.445	4.15323	-1.10871	-1.08811	-1.32412	604	546	569	262	278	185	4.70673	4.59926	4.53499	3.50496	3.52555	3.28954	7.96765	7.44957	7.07058	3.13394	3.20442	2.74383
ENSG00000135472.8	FAIM2	protein_coding	Fas apoptotic inhibitory molecule 2 [Source:HGNC Symbol;Acc:HGNC:17067]	chr12	-	0.699803	1.62189e-31	3.29846e-30	136.411	7.18218	0.754654	0.686597	0.659077	2406	2584	2810	4340	4330	3334	6.69712	6.83778	6.83471	7.54452	7.47647	7.44895	17.8474	19.8252	19.6352	29.1922	28.0659	27.806
ENSG00000095951.16	HIVEP1	protein_coding	human immunodeficiency virus type I enhancer binding protein 1 [Source:HGNC Symbol;Acc:HGNC:4920]	chr6	+	-0.83127	1.63204e-31	3.31592e-30	136.399	5.28772	-0.815672	-0.782903	-0.895994	1206	1095	1208	657	703	510	5.70193	5.60061	5.61822	4.82458	4.85735	4.74426	4.9354	4.63484	4.65685	2.43802	2.51386	2.34659
ENSG00000188760.10	TMEM198	protein_coding	transmembrane protein 198 [Source:HGNC Symbol;Acc:HGNC:33704]	chr2	+	-0.976798	1.74011e-31	3.5321e-30	136.272	5.09719	-0.842469	-0.941819	-1.17123	1051	1040	1090	585	571	382	5.50382	5.5264	5.47021	4.65767	4.55832	4.32891	18.3171	18.7471	17.895	9.24501	8.69566	7.48533
ENSG00000127483.17	HP1BP3	protein_coding	heterochromatin protein 1, binding protein 3 [Source:HGNC Symbol;Acc:HGNC:24973]	chr1	-	0.757661	1.8205e-31	3.69172e-30	136.182	6.71881	0.644843	0.801281	0.821729	1893	1727	1895	2847	3319	2642	6.35149	6.25699	6.26687	6.93663	7.09307	7.11351	11.4288	10.7842	10.7772	15.5859	17.5092	17.9338
ENSG00000128595.16	CALU	protein_coding	calumenin [Source:HGNC Symbol;Acc:HGNC:1458]	chr7	+	-0.808668	1.9054e-31	3.86018e-30	136.092	6.56594	-0.731821	-0.878454	-0.80862	3026	2546	2911	1682	1589	1309	7.02765	6.81643	6.88561	6.17808	6.03144	6.10128	29.9666	26.0779	27.1557	15.104	13.7501	14.5748
ENSG00000134996.11	OSTF1	protein_coding	osteoclast stimulating factor 1 [Source:HGNC Symbol;Acc:HGNC:8510]	chr9	+	-0.850207	1.93813e-31	3.92272e-30	136.058	4.95762	-0.817251	-0.8412	-0.889611	927	892	983	524	539	409	5.32307	5.30539	5.32145	4.49939	4.47544	4.42703	31.5771	31.427	31.5425	16.1853	16.0433	15.6642
ENSG00000108587.15	GOSR1	protein_coding	golgi SNAP receptor complex member 1 [Source:HGNC Symbol;Acc:HGNC:4430]	chr17	+	0.899099	1.95061e-31	3.9442e-30	136.045	4.86775	0.91177	0.856796	0.923475	455	482	498	893	899	739	4.29963	4.42009	4.34348	5.26617	5.2112	5.27788	2.0744	2.27287	2.13875	3.69172	3.5814	3.78807
ENSG00000205084.10	TMEM231	protein_coding	transmembrane protein 231 [Source:HGNC Symbol;Acc:HGNC:37234]	chr16	-	1.47168	1.99937e-31	4.03892e-30	135.996	3.65685	1.62393	1.46037	1.29345	148	138	185	480	448	313	2.6926	2.63035	2.92534	4.37336	4.2098	4.04289	1.10551	1.06617	1.30174	3.25117	2.9241	2.62869
ENSG00000111348.8	ARHGDIB	protein_coding	Rho GDP dissociation inhibitor (GDI) beta [Source:HGNC Symbol;Acc:HGNC:679]	chr12	-	-6.59338	2.20526e-31	4.45057e-30	135.801	0.145725	-3.97277	-4.54937	-4.54937	46	40	53	1	0	0	1.04938	0.892864	1.16269	-2.93779	-3.51439	-3.51439	0.983248	0.884322	1.06716	0.0193821	0	0
ENSG00000128285.4	MCHR1	protein_coding	melanin-concentrating hormone receptor 1 [Source:HGNC Symbol;Acc:HGNC:4479]	chr22	+	1.26343	2.27062e-31	4.5781e-30	135.743	4.31179	1.43788	1.09505	1.22182	275	280	267	739	609	522	3.57739	3.64073	3.44955	4.99377	4.65094	4.7777	4.17284	4.39443	3.81646	10.1681	8.07473	8.90558
ENSG00000161011.19	SQSTM1	protein_coding	sequestosome 1 [Source:HGNC Symbol;Acc:HGNC:11280]	chr5	+	0.679895	2.30522e-31	4.64344e-30	135.713	6.76031	0.645373	0.653916	0.740134	1869	1921	2080	3031	3189	2657	6.3331	6.41042	6.40111	7.02692	7.03546	7.12168	10.9713	11.6633	11.5017	16.1336	16.3574	17.5361
ENSG00000052749.13	RRP12	protein_coding	ribosomal RNA processing 12 homolog [Source:HGNC Symbol;Acc:HGNC:29100]	chr10	-	0.922291	2.39422e-31	4.81812e-30	135.638	5.3016	0.962535	0.990472	0.800707	588	651	680	1235	1317	906	4.66813	4.85218	4.7912	5.73304	5.76098	5.57121	3.09754	3.54704	3.37441	5.89933	6.06229	5.36612
ENSG00000280287.1	RP13-554M15.7	TEC		chr12	+	-1.83639	2.75252e-31	5.53388e-30	135.361	2.52658	-1.75259	-1.68007	-2.01839	186	212	220	59	65	40	3.01831	3.24261	3.17268	1.39194	1.46447	1.12615	1.9808	2.33512	2.20699	0.56974	0.604858	0.47894
ENSG00000122778.9	KIAA1549	protein_coding	KIAA1549 [Source:HGNC Symbol;Acc:HGNC:22219]	chr7	-	-0.701238	2.9507e-31	5.92666e-30	135.223	6.64495	-0.668204	-0.744087	-0.687656	2980	2823	2905	1809	1795	1465	7.00556	6.96531	6.88264	6.28297	6.20709	6.26352	10.7743	10.5567	9.8939	5.93071	5.67084	5.95527
ENSG00000145911.5	N4BP3	protein_coding	NEDD4 binding protein 3 [Source:HGNC Symbol;Acc:HGNC:29852]	chr5	+	-0.772817	3.18e-31	6.38116e-30	135.075	5.81246	-0.74931	-0.737882	-0.83238	1642	1664	1670	977	1030	757	6.14651	6.20344	6.08474	5.39559	5.40701	5.31252	12.1341	12.7184	11.6252	6.54674	6.65094	6.28959
ENSG00000131100.12	ATP6V1E1	protein_coding	ATPase, H+ transporting, lysosomal 31kDa, V1 subunit E1 [Source:HGNC Symbol;Acc:HGNC:857]	chr22	-	0.631018	3.61704e-31	7.25126e-30	134.819	7.08984	0.618235	0.633615	0.641367	2402	2463	2666	3816	4034	3183	6.69472	6.76865	6.75887	7.35898	7.37436	7.38212	33.5997	35.6346	35.1295	48.4024	49.3071	50.0601
ENSG00000181444.12	ZNF467	protein_coding	zinc finger protein 467 [Source:HGNC Symbol;Acc:HGNC:23154]	chr7	-	-2.37278	3.94783e-31	7.90691e-30	134.645	2.12696	-2.23836	-2.29928	-2.3471	193	162	143	33	33	25	3.07104	2.85865	2.55871	0.591106	0.530188	0.482369	3.17173	2.75359	2.21373	0.491756	0.473876	0.461925
ENSG00000163069.12	SGCB	protein_coding	sarcoglycan, beta (43kDa dystrophin-associated glycoprotein) [Source:HGNC Symbol;Acc:HGNC:10806]	chr4	-	0.70486	4.59055e-31	9.18546e-30	134.346	6.31438	0.656953	0.70046	0.757464	1386	1337	1543	2219	2392	1953	5.90231	5.88821	5.97078	6.57739	6.62089	6.6779	13.7135	13.6824	14.3814	19.9086	20.6804	21.7261
ENSG00000182287.13	AP1S2	protein_coding	adaptor-related protein complex 1, sigma 2 subunit [Source:HGNC Symbol;Acc:HGNC:560]	chrX	-	0.667463	4.65753e-31	9.31064e-30	134.317	7.49599	0.727883	0.668239	0.604412	3152	3091	3594	5371	5390	4047	7.08647	7.09607	7.18949	7.85189	7.79225	7.72842	25.9662	26.3371	27.8901	40.1212	38.7992	37.4842
ENSG00000108511.9	HOXB6	protein_coding	homeobox B6 [Source:HGNC Symbol;Acc:HGNC:5117]	chr17	-	1.54716	4.98228e-31	9.95041e-30	134.183	4.73409	1.54307	1.58445	1.59977	243	288	431	903	972	771	3.4003	3.68109	4.13599	5.2822	5.32358	5.3389	4.19279	5.13967	7.00526	14.128	14.6546	14.957
ENSG00000132405.18	TBC1D14	protein_coding	TBC1 domain family, member 14 [Source:HGNC Symbol;Acc:HGNC:29246]	chr4	+	0.608566	5.37592e-31	1.07264e-29	134.032	7.40359	0.575508	0.638628	0.61019	3085	3023	3343	4649	5080	3909	7.05549	7.064	7.0851	7.64371	7.70682	7.67839	22.2095	22.5096	22.671	30.3487	31.9565	31.6404
ENSG00000081138.13	CDH7	protein_coding	cadherin 7, type 2 [Source:HGNC Symbol;Acc:HGNC:1766]	chr18	+	-0.712252	5.57314e-31	1.11094e-29	133.961	7.18683	-0.68806	-0.666874	-0.781401	4312	4238	4165	2606	2766	2005	7.53831	7.55113	7.40209	6.80912	6.8303	6.71578	13.3319	13.5525	12.1305	7.30606	7.47267	6.96978
ENSG00000101335.9	MYL9	protein_coding	myosin, light chain 9, regulatory [Source:HGNC Symbol;Acc:HGNC:15754]	chr20	+	-3.9775	5.65676e-31	1.12655e-29	133.931	1.12105	-3.4817	-3.52978	-3.69972	117	80	74	6	6	4	2.35868	1.85846	1.62813	-1.53328	-1.58136	-1.7513	1.86346	1.31786	1.11024	0.0866528	0.0835021	0.0716287
ENSG00000166562.8	SEC11C	protein_coding	SEC11 homolog C, signal peptidase complex subunit [Source:HGNC Symbol;Acc:HGNC:23400]	chr18	+	-0.614379	5.95292e-31	1.18441e-29	133.83	7.30601	-0.611537	-0.60285	-0.627718	4554	4253	4666	2910	3062	2362	7.61705	7.55623	7.56588	6.96818	6.97687	6.952	45.3584	43.8133	43.7784	26.2818	26.649	26.4507
ENSG00000197702.11	PARVA	protein_coding	parvin, alpha [Source:HGNC Symbol;Acc:HGNC:14652]	chr11	+	0.970474	6.21694e-31	1.23578e-29	133.744	5.21673	0.828135	0.984284	1.09148	584	536	653	1038	1210	1023	4.65832	4.57269	4.73294	5.48279	5.63893	5.74613	3.16364	3.0032	3.33224	5.09879	5.72757	6.23077
ENSG00000170899.10	GSTA4	protein_coding	glutathione S-transferase alpha 4 [Source:HGNC Symbol;Acc:HGNC:4629]	chr6	-	-0.623734	6.35122e-31	1.26128e-29	133.701	7.46823	-0.602894	-0.653634	-0.612369	5156	4735	5225	3284	3316	2678	7.79609	7.71104	7.72906	7.1425	7.09176	7.13303	106.51	101.168	101.675	61.5146	59.8556	62.1987
ENSG00000250056.5	LINC01018	lincRNA	long intergenic non-protein coding RNA 1018 [Source:HGNC Symbol;Acc:HGNC:27394]	chr5	+	-1.61866	6.55723e-31	1.30097e-29	133.638	3.78003	-1.42105	-1.60384	-1.80102	556	453	429	175	161	110	4.58769	4.33094	4.12931	2.92826	2.74547	2.54829	7.10096	5.98392	5.16118	2.02664	1.79672	1.57953
ENSG00000169180.11	XPO6	protein_coding	exportin 6 [Source:HGNC Symbol;Acc:HGNC:19733]	chr16	-	-0.691899	6.72913e-31	1.33382e-29	133.586	7.7263	-0.683005	-0.62049	-0.774171	6232	5594	6607	3783	4132	2915	8.06943	7.95146	8.0675	7.34646	7.40898	7.25529	39.6327	36.7954	39.5804	21.8152	22.9614	20.8428
ENSG00000102226.9	USP11	protein_coding	ubiquitin specific peptidase 11 [Source:HGNC Symbol;Acc:HGNC:12609]	chrX	+	0.670562	6.85127e-31	1.35676e-29	133.551	8.63212	0.721885	0.697131	0.59173	6735	7236	7595	11737	12067	8803	8.18138	8.32266	8.26849	8.9794	8.95464	8.84924	57.4311	63.8196	61.0081	90.7534	89.9126	84.3981
ENSG00000106348.16	IMPDH1	protein_coding	IMP (inosine 5'-monophosphate) dehydrogenase 1 [Source:HGNC Symbol;Acc:HGNC:6052]	chr7	-	0.928913	7.64111e-31	1.51175e-29	133.334	6.06496	1.06445	0.955396	0.74228	1029	1075	1144	2244	2176	1473	5.47336	5.57406	5.53983	6.59353	6.48448	6.27136	12.6251	13.6419	13.2219	24.9654	23.3287	20.3196
ENSG00000151092.16	NGLY1	protein_coding	N-glycanase 1 [Source:HGNC Symbol;Acc:HGNC:17646]	chr3	-	0.818943	7.78241e-31	1.53827e-29	133.298	5.34212	0.85741	0.78224	0.815112	724	639	704	1237	1228	986	4.96737	4.82542	4.84109	5.73537	5.6602	5.69307	3.90697	3.56655	3.57869	6.05296	5.79044	5.98234
ENSG00000168297.15	PXK	protein_coding	PX domain containing serine/threonine kinase [Source:HGNC Symbol;Acc:HGNC:23326]	chr3	+	0.756854	8.18319e-31	1.61597e-29	133.198	5.4783	0.74949	0.775223	0.740483	791	745	798	1297	1381	1058	5.09472	5.04621	5.02138	5.80359	5.82933	5.79459	6.63798	6.46638	6.3083	9.86952	10.1266	9.98246
ENSG00000184900.15	SUMO3	protein_coding	small ubiquitin-like modifier 3 [Source:HGNC Symbol;Acc:HGNC:11124]	chr21	-	-0.604319	8.38749e-31	1.65477e-29	133.149	7.55823	-0.573771	-0.62515	-0.613503	5375	5136	5489	3549	3582	2834	7.85608	7.82827	7.80014	7.25439	7.20301	7.21466	88.3966	87.363	85.0355	52.9248	51.4747	52.4022
ENSG00000174444.14	RPL4	protein_coding	ribosomal protein L4 [Source:HGNC Symbol;Acc:HGNC:10353]	chr15	-	0.588854	8.54965e-31	1.68518e-29	133.111	9.87993	0.571193	0.624251	0.572136	17082	17756	18139	25994	28206	21351	9.52385	9.61747	9.52423	10.1264	10.1794	10.1273	136.153	146.38	136.192	187.871	196.446	191.338
ENSG00000136521.12	NDUFB5	protein_coding	NADH dehydrogenase (ubiquinone) 1 beta subcomplex, 5, 16kDa [Source:HGNC Symbol;Acc:HGNC:7700]	chr3	+	0.798084	8.72928e-31	1.71898e-29	133.07	5.99858	0.786715	0.814551	0.800748	1002	1044	1248	1870	1994	1550	5.43507	5.53193	5.66514	6.33076	6.3586	6.34479	7.6682	8.26365	8.99684	12.9767	13.3341	13.3367
ENSG00000070367.15	EXOC5	protein_coding	exocyst complex component 5 [Source:HGNC Symbol;Acc:HGNC:10696]	chr14	-	0.710657	9.12395e-31	1.79503e-29	132.982	6.92602	0.671795	0.705027	0.759443	2266	1951	2285	3414	3654	2978	6.61071	6.43275	6.53659	7.19848	7.23171	7.28612	8.09636	7.20996	7.6907	11.0609	11.408	11.9632
ENSG00000142528.15	ZNF473	protein_coding	zinc finger protein 473 [Source:HGNC Symbol;Acc:HGNC:23239]	chr19	+	-1.00145	9.75709e-31	1.9178e-29	132.849	4.70322	-1.04881	-0.849652	-1.12138	809	765	859	387	465	302	5.1271	5.08433	5.12738	4.06413	4.26328	3.99155	5.26943	5.15373	5.27057	2.28571	2.64654	2.21164
ENSG00000163704.11	PRRT3	protein_coding	proline-rich transmembrane protein 3 [Source:HGNC Symbol;Acc:HGNC:26591]	chr3	-	-1.00332	1.05948e-30	2.08052e-29	132.685	4.39625	-0.948084	-1.04272	-1.00653	630	661	672	335	328	264	4.76734	4.87411	4.77418	3.85713	3.76249	3.79868	7.18609	7.79828	7.22056	3.46492	3.26917	3.3857
ENSG00000147256.11	ARHGAP36	protein_coding	Rho GTPase activating protein 36 [Source:HGNC Symbol;Acc:HGNC:26388]	chrX	+	1.03288	1.18749e-30	2.32974e-29	132.459	11.0651	1.01186	1.10913	1.01259	27383	31931	40107	65413	73188	53721	10.2046	10.464	10.6689	11.4577	11.555	11.4584	387.747	467.655	534.98	839.901	905.564	855.272
ENSG00000163527.9	STT3B	protein_coding	STT3B, subunit of the oligosaccharyltransferase complex (catalytic) [Source:HGNC Symbol;Acc:HGNC:30611]	chr3	+	-0.794891	1.18951e-30	2.33153e-29	132.455	7.91079	-0.727476	-0.793219	-0.854035	7760	6267	7481	4272	4269	3212	8.3857	8.1153	8.24668	7.52175	7.45601	7.39519	69.5647	58.1075	63.1737	34.726	33.4399	32.3739
ENSG00000093144.18	ECHDC1	protein_coding	ethylmalonyl-CoA decarboxylase 1 [Source:HGNC Symbol;Acc:HGNC:21489]	chr6	-	0.806699	1.23246e-30	2.41347e-29	132.385	5.33458	0.758746	0.841971	0.813986	704	675	687	1156	1281	986	4.92707	4.90426	4.80593	5.63783	5.72106	5.69307	5.57077	5.52448	5.12093	8.29462	8.85733	8.77227
ENSG00000204147.9	ASAH2B	protein_coding	N-acylsphingosine amidohydrolase (non-lysosomal ceramidase) 2B [Source:HGNC Symbol;Acc:HGNC:23456]	chr10	+	1.5358	1.24611e-30	2.43795e-29	132.363	3.18616	1.55333	1.40156	1.61983	109	120	99	321	302	276	2.2583	2.43177	2.03768	3.79592	3.64415	3.86242	1.13655	1.29416	0.972403	3.03503	2.75156	3.23566
ENSG00000169241.17	SLC50A1	protein_coding	solute carrier family 50 (sugar efflux transporter), member 1 [Source:HGNC Symbol;Acc:HGNC:30657]	chr1	+	-1.07776	1.30477e-30	2.55035e-29	132.272	4.35202	-0.939764	-1.1446	-1.14598	668	592	677	332	301	236	4.85157	4.71556	4.78485	3.84423	3.63939	3.63801	12.8262	11.7568	12.245	5.78038	5.0501	5.09479
ENSG00000145451.12	GLRA3	protein_coding	glycine receptor, alpha 3 [Source:HGNC Symbol;Acc:HGNC:4328]	chr4	-	-1.32621	1.35963e-30	2.65511e-29	132.19	4.61296	-1.14218	-1.35676	-1.46039	915	669	864	362	326	238	5.30431	4.89141	5.13573	3.9683	3.75373	3.6501	4.28285	3.2388	3.80957	1.53644	1.33334	1.25251
ENSG00000104435.13	STMN2	protein_coding	stathmin 2 [Source:HGNC Symbol;Acc:HGNC:10577]	chr8	+	0.540024	1.37648e-30	2.68554e-29	132.166	12.0386	0.530127	0.513793	0.575507	80106	77199	84251	115155	119086	97545	11.7531	11.7376	11.7397	12.2736	12.2573	12.319	1523.78	1518.85	1509.67	1986.26	1979.38	2086.2
ENSG00000169085.11	C8orf46	protein_coding	chromosome 8 open reading frame 46 [Source:HGNC Symbol;Acc:HGNC:28498]	chr8	+	3.73432	1.45791e-30	2.84179e-29	132.051	2.64973	3.40976	3.8145	4.24171	15	8	40	201	279	295	-0.446432	-1.17991	0.774913	3.12596	3.53069	3.95791	0.116039	0.0640098	0.291488	1.40995	1.88594	2.56582
ENSG00000132388.12	UBE2G1	protein_coding	ubiquitin-conjugating enzyme E2G 1 [Source:HGNC Symbol;Acc:HGNC:12482]	chr17	-	-0.685824	1.47255e-30	2.86767e-29	132.032	6.62529	-0.669087	-0.717637	-0.665949	2962	2687	2911	1776	1796	1461	6.99683	6.89413	6.88561	6.25644	6.20789	6.25958	29.3199	27.51	27.1437	15.9411	15.5344	16.26
ENSG00000131791.7	PRKAB2	protein_coding	protein kinase, AMP-activated, beta 2 non-catalytic subunit [Source:HGNC Symbol;Acc:HGNC:9379]	chr1	-	0.747378	1.69362e-30	3.29514e-29	131.754	6.74118	0.713207	0.704724	0.828026	1930	1674	2029	3042	3163	2704	6.37939	6.21208	6.36533	7.03214	7.02366	7.14696	15.8819	14.2477	15.7281	22.6987	22.7434	25.0175
ENSG00000113194.12	FAF2	protein_coding	Fas associated factor family member 2 [Source:HGNC Symbol;Acc:HGNC:24666]	chr5	+	0.696226	1.92278e-30	3.73757e-29	131.502	6.34366	0.678301	0.651214	0.759194	1432	1368	1569	2307	2368	2003	5.94935	5.92123	5.99486	6.63344	6.60636	6.71434	10.8062	10.6773	11.1533	15.786	15.6143	16.9943
ENSG00000158445.9	KCNB1	protein_coding	potassium channel, voltage gated Shab related subfamily B, member 1 [Source:HGNC Symbol;Acc:HGNC:6231]	chr20	-	0.870615	1.99922e-30	3.88257e-29	131.425	5.69555	0.790505	0.886801	0.939582	772	851	961	1472	1646	1340	5.05973	5.23765	5.28887	5.98592	6.08222	6.135	1.95602	2.23013	2.29366	3.38189	3.64416	3.81727
ENSG00000147140.15	NONO	protein_coding	non-POU domain containing, octamer-binding [Source:HGNC Symbol;Acc:HGNC:7871]	chrX	+	0.650382	2.00585e-30	3.89186e-29	131.418	8.30252	0.552985	0.681463	0.712189	5797	5562	5947	8385	9587	7686	7.96508	7.94319	7.91572	8.49431	8.62279	8.65352	49.2177	48.8421	47.5626	64.5531	71.1233	73.3687
ENSG00000215256.3	DHRS4-AS1	antisense	DHRS4 antisense RNA 1 [Source:HGNC Symbol;Acc:HGNC:23175]	chr14	-	1.81756	2.0649e-30	4.00275e-29	131.36	3.09458	1.76945	1.92952	1.80366	106	59	101	295	345	248	2.21879	1.43152	2.06593	3.67486	3.83493	3.70907	1.32552	0.763094	1.18974	3.34502	3.76974	3.48678
ENSG00000182093.14	WRB	protein_coding	tryptophan rich basic protein [Source:HGNC Symbol;Acc:HGNC:12790]	chr21	+	0.714117	2.17954e-30	4.22111e-29	131.253	7.09253	0.768163	0.67674	0.70204	2402	2179	2714	4089	4014	3206	6.69472	6.59205	6.7846	7.45862	7.3672	7.3925	19.4175	18.2189	20.6671	29.9732	28.3536	29.139
ENSG00000017260.19	ATP2C1	protein_coding	ATPase, Ca++ transporting, type 2C, member 1 [Source:HGNC Symbol;Acc:HGNC:13211]	chr3	+	0.592304	2.24243e-30	4.33893e-29	131.197	8.18637	0.604425	0.554876	0.61775	5243	5305	5823	8214	8301	6805	7.82022	7.87496	7.88533	8.4646	8.41505	8.47792	27.6068	28.8913	28.8824	39.2182	38.1925	40.2862
ENSG00000147548.16	NSD3	protein_coding	Wolf-Hirschhorn syndrome candidate 1-like 1 [Source:HGNC Symbol;Acc:HGNC:12767]	chr8	-	0.761049	2.32339e-30	4.49147e-29	131.126	7.88831	0.685809	0.673581	0.91217	4030	4024	4334	6580	6824	6319	7.44078	7.47641	7.45945	8.14469	8.13246	8.37105	11.8718	12.2607	12.0268	17.5765	17.5655	20.9292
ENSG00000101972.18	STAG2	protein_coding	stromal antigen 2 [Source:HGNC Symbol;Acc:HGNC:11355]	chrX	+	0.943039	2.4137e-30	4.66177e-29	131.051	6.26476	0.831069	0.934735	1.06977	1205	1076	1437	2171	2440	2103	5.70073	5.5754	5.86825	6.54587	6.64953	6.78457	6.61303	6.1076	7.42882	10.8036	11.7008	12.9761
ENSG00000087008.15	ACOX3	protein_coding	acyl-CoA oxidase 3, pristanoyl [Source:HGNC Symbol;Acc:HGNC:121]	chr4	-	-0.968485	2.43335e-30	4.69543e-29	131.035	4.66471	-0.861337	-1.00189	-1.04351	771	786	791	426	404	308	5.05787	5.1233	5.00871	4.20196	4.0614	4.01978	9.00706	9.49722	8.70472	4.51268	4.12403	4.0455
ENSG00000083093.9	PALB2	protein_coding	partner and localizer of BRCA2 [Source:HGNC Symbol;Acc:HGNC:26144]	chr16	-	-0.972189	2.57852e-30	4.97102e-29	130.92	4.5307	-0.88098	-1.07463	-0.952969	712	694	735	383	350	299	4.94333	4.94419	4.90307	4.04922	3.85557	3.97723	6.73905	6.79397	6.55324	3.28711	2.89466	3.18187
ENSG00000136997.16	MYC	protein_coding	v-myc avian myelocytomatosis viral oncogene homolog [Source:HGNC Symbol;Acc:HGNC:7553]	chr8	+	-0.830936	2.70886e-30	5.21752e-29	130.822	5.57933	-0.82608	-0.74682	-0.925663	1385	1457	1452	799	883	612	5.90127	6.01203	5.88321	5.10609	5.18535	5.00651	20.7358	22.562	20.478	10.8471	11.5516	10.3019
ENSG00000177098.8	SCN4B	protein_coding	sodium channel, voltage gated, type IV beta subunit [Source:HGNC Symbol;Acc:HGNC:10592]	chr11	-	-1.192	2.82592e-30	5.43804e-29	130.738	4.13045	-1.31951	-1.07349	-1.16451	573	498	631	223	277	204	4.63098	4.46701	4.68366	3.27438	3.52039	3.42938	4.55744	4.09677	4.72765	1.6083	1.92512	1.82427
ENSG00000162374.16	ELAVL4	protein_coding	ELAV like neuron-specific RNA binding protein 4 [Source:HGNC Symbol;Acc:HGNC:3315]	chr1	+	-0.550867	2.98082e-30	5.72648e-29	130.632	9.05125	-0.542731	-0.535631	-0.574505	14572	14191	15659	10064	10578	8081	9.2946	9.29418	9.31215	8.75758	8.76468	8.7258	94.0288	94.7109	95.1821	58.8855	59.6426	58.6272
ENSG00000134207.14	SYT6	protein_coding	synaptotagmin VI [Source:HGNC Symbol;Acc:HGNC:18638]	chr1	-	1.69481	2.98124e-30	5.72648e-29	130.631	2.88789	1.59326	1.53477	1.88172	77	82	87	249	250	250	1.76783	1.89324	1.85551	3.43212	3.37362	3.72058	0.677826	0.746598	0.721433	1.98757	1.923	2.47434
ENSG00000186635.14	ARAP1	protein_coding	ArfGAP with RhoGAP domain, ankyrin repeat and PH domain 1 [Source:HGNC Symbol;Acc:HGNC:16925]	chr11	-	1.27674	3.05616e-30	5.86505e-29	130.582	3.52487	1.276	1.28878	1.2438	140	163	170	380	401	305	2.61355	2.86742	2.80482	4.03793	4.0507	4.00573	0.694592	0.83644	0.794511	1.70955	1.73843	1.70135
ENSG00000251557.2	HNRNPKP3	transcribed_processed_pseudogene	heterogeneous nuclear ribonucleoprotein K pseudogene 3 [Source:HGNC Symbol;Acc:HGNC:42376]	chr11	-	-3.65241	3.0979e-30	5.93976e-29	130.555	1.13339	-3.15246	-3.06802	-3.97103	69	85	116	8	9	3	1.61386	1.94387	2.2618	-1.21262	-1.12817	-2.03119	1.23366	1.57185	1.95368	0.129698	0.140605	0.0603058
ENSG00000101773.18	RBBP8	protein_coding	retinoblastoma binding protein 8 [Source:HGNC Symbol;Acc:HGNC:9891]	chr18	+	-0.895157	3.20825e-30	6.14574e-29	130.486	5.08834	-0.811917	-0.92671	-0.943309	1076	1005	1018	582	562	436	5.53767	5.47711	5.37182	4.65028	4.53549	4.51889	9.49614	9.17374	8.46316	4.65751	4.33394	4.32627
ENSG00000188573.7	FBLL1	protein_coding	fibrillarin-like 1 [Source:HGNC Symbol;Acc:HGNC:35458]	chr5	+	0.949966	3.27767e-30	6.27305e-29	130.443	6.33177	1.03734	1.04137	0.751955	1204	1341	1322	2621	2749	1765	5.69954	5.89251	5.7481	6.81739	6.82142	6.532	35.6128	41.0255	36.8351	70.2981	71.0504	58.6972
ENSG00000101079.20	NDRG3	protein_coding	NDRG family member 3 [Source:HGNC Symbol;Acc:HGNC:14462]	chr20	-	-0.651156	3.53713e-30	6.76347e-29	130.292	7.40368	-0.588723	-0.654797	-0.711804	4982	4626	4949	3195	3192	2408	7.74658	7.67746	7.6508	7.10289	7.03681	6.97981	68.9169	66.187	64.4895	40.0764	38.583	37.4516
ENSG00000112658.7	SRF	protein_coding	serum response factor [Source:HGNC Symbol;Acc:HGNC:11291]	chr6	+	-0.865768	3.56037e-30	6.80175e-29	130.279	5.09471	-0.784823	-0.832459	-0.99102	1001	998	1096	592	599	421	5.43364	5.46704	5.47811	4.67477	4.62714	4.46858	10.7033	11.0372	11.0393	5.73984	5.59655	5.06123
ENSG00000170445.12	HARS	protein_coding	histidyl-tRNA synthetase [Source:HGNC Symbol;Acc:HGNC:4816]	chr5	-	0.690247	3.6576e-30	6.98119e-29	130.226	6.82224	0.74239	0.716096	0.607252	1946	1947	2212	3369	3460	2518	6.39129	6.42979	6.48979	7.17935	7.15305	7.04421	10.3644	10.7254	11.0978	16.2704	16.1023	15.0782
ENSG00000144231.10	POLR2D	protein_coding	polymerase (RNA) II (DNA directed) polypeptide D [Source:HGNC Symbol;Acc:HGNC:9191]	chr2	-	0.753418	3.66522e-30	6.98941e-29	130.221	5.92074	0.779082	0.764741	0.714738	1116	999	1061	1800	1864	1413	5.59023	5.46848	5.43138	6.27578	6.26144	6.21144	9.59473	8.88341	8.59278	14.0326	14.0032	13.6585
ENSG00000070214.15	SLC44A1	protein_coding	solute carrier family 44 (choline transporter), member 1 [Source:HGNC Symbol;Acc:HGNC:18798]	chr9	+	-0.878713	3.78728e-30	7.21565e-29	130.156	5.59383	-1.0085	-0.87522	-0.748637	1526	1368	1496	719	825	707	6.04094	5.92123	5.92622	4.9543	5.08758	5.21416	5.63288	5.22285	5.20184	2.40658	2.66098	2.93419
ENSG00000188352.12	FOCAD	protein_coding	focadhesin [Source:HGNC Symbol;Acc:HGNC:23377]	chr9	+	-0.615236	3.85324e-30	7.3347e-29	130.122	7.65252	-0.597864	-0.601754	-0.644538	5818	5279	6051	3736	3897	2969	7.9703	7.86788	7.94072	7.32843	7.32454	7.28176	26.0466	24.4441	25.5184	15.1663	15.2447	14.9444
ENSG00000174417.2	TRHR	protein_coding	thyrotropin-releasing hormone receptor [Source:HGNC Symbol;Acc:HGNC:12299]	chr8	+	-3.55808	3.99294e-30	7.59378e-29	130.051	1.12179	-3.29947	-3.70615	-2.77464	107	84	75	7	5	9	2.23208	1.92719	1.64695	-1.36406	-1.77074	-0.839235	2.86503	2.32633	1.89172	0.169957	0.116984	0.270945
ENSG00000115355.15	CCDC88A	protein_coding	coiled-coil domain containing 88A [Source:HGNC Symbol;Acc:HGNC:25523]	chr2	-	0.579608	4.05052e-30	7.69635e-29	130.023	7.89305	0.571062	0.563223	0.604487	4515	4271	4638	6585	6850	5532	7.60464	7.56232	7.5572	8.14578	8.13794	8.17921	13.9547	13.6533	13.5034	18.455	18.4997	19.2237
ENSG00000213676.10	ATF6B	protein_coding	activating transcription factor 6 beta [Source:HGNC Symbol;Acc:HGNC:2349]	chr6	-	0.808724	4.05876e-30	7.70507e-29	130.019	5.47492	0.795203	0.850252	0.779803	696	753	829	1304	1417	1059	4.91063	5.06158	5.07622	5.81135	5.8664	5.79595	8.5441	9.56087	9.58652	14.5155	15.1998	14.6166
ENSG00000104343.19	UBE2W	protein_coding	ubiquitin-conjugating enzyme E2W (putative) [Source:HGNC Symbol;Acc:HGNC:25616]	chr8	-	0.756542	4.27229e-30	8.10314e-29	129.917	6.62639	0.745192	0.76044	0.773804	1783	1502	1899	2858	3021	2393	6.26522	6.05586	6.26991	6.94219	6.95743	6.9708	8.81303	7.67873	8.84196	12.8095	13.0478	13.2987
ENSG00000163376.11	KBTBD8	protein_coding	kelch repeat and BTB (POZ) domain containing 8 [Source:HGNC Symbol;Acc:HGNC:30691]	chr3	+	-1.03385	4.3387e-30	8.22173e-29	129.887	4.71193	-1.0267	-1.04839	-0.999977	888	715	863	397	409	332	5.2612	4.98708	5.13406	4.10074	4.07905	4.12747	8.4244	7.01581	7.71235	3.41518	3.39048	3.54125
ENSG00000204381.11	LAYN	protein_coding	layilin [Source:HGNC Symbol;Acc:HGNC:29471]	chr11	+	-1.00967	4.6643e-30	8.8308e-29	129.743	5.16409	-0.827454	-1.08164	-1.13113	1028	1100	1233	623	546	414	5.47196	5.60717	5.64772	4.74816	4.49398	4.44448	14.6909	16.259	16.5985	8.07309	6.81804	6.65194
ENSG00000184486.9	POU3F2	protein_coding	POU class 3 homeobox 2 [Source:HGNC Symbol;Acc:HGNC:9215]	chr6	+	1.50391	5.25981e-30	9.94933e-29	129.504	3.76463	1.56105	1.32743	1.6247	133	181	186	486	432	417	2.54063	3.01682	2.93303	4.39121	4.15759	4.45486	1.22478	1.72398	1.6135	4.05826	3.47618	4.31753
ENSG00000164326.4	CARTPT	protein_coding	CART prepropeptide [Source:HGNC Symbol;Acc:HGNC:24323]	chr5	+	1.95304	5.44903e-30	1.0298e-28	129.434	3.55466	2.255	1.76384	1.81024	83	123	134	533	396	321	1.8734	2.46682	2.46636	4.52386	4.0327	4.07911	3.06678	4.70062	4.664	17.8578	12.7853	13.3353
ENSG00000175874.9	CREG2	protein_coding	cellular repressor of E1A-stimulated genes 2 [Source:HGNC Symbol;Acc:HGNC:14272]	chr2	-	0.776944	5.70863e-30	1.0779e-28	129.342	8.19131	0.723132	0.703933	0.902685	4673	4849	5678	8260	8525	7679	7.65424	7.74535	7.84896	8.47265	8.45345	8.6522	29.3648	31.5159	33.6107	47.0661	46.8099	54.2536
ENSG00000075651.15	PLD1	protein_coding	phospholipase D1, phosphatidylcholine-specific [Source:HGNC Symbol;Acc:HGNC:9067]	chr3	-	-2.39529	5.8151e-30	1.09702e-28	129.305	1.61418	-2.7743	-2.16777	-2.01491	113	111	123	15	25	22	2.30936	2.32119	2.34483	-0.449176	0.157358	0.310215	0.394829	0.401143	0.404842	0.0475246	0.0763277	0.0864263
ENSG00000102081.13	FMR1	protein_coding	fragile X mental retardation 1 [Source:HGNC Symbol;Acc:HGNC:3775]	chrX	+	1.04583	5.9076e-30	1.11348e-28	129.274	5.39929	0.971406	1.03016	1.14957	718	636	583	1252	1364	1163	4.9554	4.81865	4.56992	5.75273	5.81149	5.93089	3.65468	3.34832	2.79539	5.77864	6.06667	6.65575
ENSG00000185127.6	C6orf120	protein_coding	chromosome 6 open reading frame 120 [Source:HGNC Symbol;Acc:HGNC:21247]	chr6	+	-0.986214	6.09723e-30	1.14819e-28	129.211	4.6806	-0.942456	-0.968705	-1.03497	839	707	841	408	419	314	5.1795	4.97089	5.0969	4.13997	4.11373	4.04746	14.1344	12.3191	13.3463	6.23263	6.16794	5.94753
ENSG00000100027.14	YPEL1	protein_coding	yippee-like 1 [Source:HGNC Symbol;Acc:HGNC:12845]	chr22	-	1.03372	6.19424e-30	1.16542e-28	129.18	4.90061	0.894177	1.01092	1.18176	436	470	475	849	963	851	4.23837	4.38387	4.27556	5.19344	5.31019	5.48103	4.15649	4.6343	4.26564	7.33913	8.02192	9.12142
ENSG00000102038.15	SMARCA1	protein_coding	SWI/SNF related, matrix associated, actin dependent regulator of chromatin, subfamily a, member 1 [Source:HGNC Symbol;Acc:HGNC:11097]	chrX	-	0.691381	6.43549e-30	1.20974e-28	129.104	7.10518	0.718813	0.717481	0.639668	2587	2232	2604	4027	4208	3129	6.80168	6.62669	6.72495	7.43659	7.43526	7.35744	26.6409	23.7735	25.2606	37.6037	37.8652	36.2285
ENSG00000166833.19	NAV2	protein_coding	neuron navigator 2 [Source:HGNC Symbol;Acc:HGNC:15997]	chr11	+	-0.792246	6.58079e-30	1.23595e-28	129.06	5.65399	-0.793429	-0.84291	-0.729742	1545	1362	1577	852	861	731	6.05877	5.91489	6.00218	5.19852	5.14904	5.26221	4.77586	4.35457	4.59203	2.38813	2.32561	2.54058
ENSG00000179295.17	PTPN11	protein_coding	protein tyrosine phosphatase, non-receptor type 11 [Source:HGNC Symbol;Acc:HGNC:9644]	chr12	+	0.66144	6.85243e-30	1.28582e-28	128.979	7.05845	0.637719	0.612959	0.732928	2478	2276	2520	3736	3841	3276	6.73963	6.65483	6.67769	7.32843	7.30367	7.42364	15.8532	15.0603	15.1868	21.673	21.4719	23.5641
ENSG00000103184.11	SEC14L5	protein_coding	SEC14-like lipid binding 5 [Source:HGNC Symbol;Acc:HGNC:29032]	chr16	+	-1.59761	7.05407e-30	1.32248e-28	128.922	2.66604	-1.54282	-1.62512	-1.54099	208	210	239	73	72	60	3.17794	3.22906	3.29107	1.68987	1.60757	1.6917	1.44287	1.50671	1.56175	0.45918	0.436423	0.467959
ENSG00000153094.22	BCL2L11	protein_coding	BCL2-like 11 (apoptosis facilitator) [Source:HGNC Symbol;Acc:HGNC:994]	chr2	+	1.20044	7.13232e-30	1.33596e-28	128.9	3.78582	1.14165	1.28758	1.13846	197	197	194	431	499	353	3.10033	3.13776	2.9931	4.21871	4.36464	4.21552	1.32941	1.37501	1.23323	2.63735	2.94243	2.67831
ENSG00000162191.13	UBXN1	protein_coding	UBX domain protein 1 [Source:HGNC Symbol;Acc:HGNC:18402]	chr11	-	1.0016	7.38254e-30	1.38161e-28	128.832	5.04573	0.864721	1.08634	1.04487	495	547	506	932	1137	867	4.42068	4.60189	4.36637	5.3277	5.54932	5.50785	8.78374	10.0394	8.45813	14.9964	17.6297	17.2976
ENSG00000144909.7	OSBPL11	protein_coding	oxysterol binding protein-like 11 [Source:HGNC Symbol;Acc:HGNC:16397]	chr3	-	0.947075	7.47833e-30	1.3983e-28	128.806	4.65191	0.896602	1.03857	0.885905	398	393	418	745	860	607	4.10745	4.12692	4.09203	5.0054	5.14737	4.99471	4.26681	4.35771	4.2213	7.24224	8.0562	7.31646
ENSG00000254470.2	AP5B1	protein_coding	adaptor-related protein complex 5, beta 1 subunit [Source:HGNC Symbol;Acc:HGNC:25104]	chr11	-	-1.07116	8.35974e-30	1.56172e-28	128.585	4.2552	-1.07789	-1.04371	-1.06958	546	601	661	281	301	232	4.5616	4.73725	4.75045	3.60521	3.63939	3.61352	5.09912	5.80527	5.81505	2.37961	2.45629	2.43603
ENSG00000269918.1	AF131215.9	sense_intronic		chr8	-	-1.35637	8.4163e-30	1.57089e-28	128.571	3.34634	-1.36207	-1.20204	-1.50121	347	313	355	129	151	96	3.9107	3.8004	3.85766	2.49418	2.65421	2.35504	7.74119	7.22218	7.4603	2.60954	2.94352	2.40792
ENSG00000023697.12	DERA	protein_coding	deoxyribose-phosphate aldolase (putative) [Source:HGNC Symbol;Acc:HGNC:24269]	chr12	+	-1.24423	8.63472e-30	1.61024e-28	128.521	3.62012	-1.21246	-1.26809	-1.21803	423	377	402	170	171	139	4.19491	4.06726	4.03601	2.88693	2.83131	2.88136	6.68265	6.1602	5.98252	2.43531	2.36056	2.46897
ENSG00000089057.14	SLC23A2	protein_coding	solute carrier family 23 (ascorbic acid transporter), member 2 [Source:HGNC Symbol;Acc:HGNC:10973]	chr20	-	0.711989	8.74726e-30	1.62979e-28	128.495	6.21384	0.642093	0.711361	0.779712	1280	1300	1383	2043	2242	1845	5.7877	5.84778	5.81308	6.45828	6.52755	6.5959	7.65277	8.03892	7.78898	11.0758	11.7127	12.4022
ENSG00000181019.12	NQO1	protein_coding	NAD(P)H dehydrogenase, quinone 1 [Source:HGNC Symbol;Acc:HGNC:2874]	chr16	-	-1.39206	8.85543e-30	1.64848e-28	128.47	3.49621	-1.4551	-1.22484	-1.47856	406	336	393	135	166	109	4.13602	3.90208	4.00352	2.55877	2.78903	2.53532	5.60591	4.7985	5.11167	1.69025	2.00281	1.69215
ENSG00000150995.18	ITPR1	protein_coding	inositol 1,4,5-trisphosphate receptor, type 1 [Source:HGNC Symbol;Acc:HGNC:6180]	chr3	+	-1.74512	9.24083e-30	1.71871e-28	128.386	2.5584	-1.63058	-1.71498	-1.80763	223	200	200	65	64	47	3.27746	3.15935	3.03657	1.52722	1.44281	1.35017	0.777001	0.720762	0.656442	0.205365	0.194853	0.184122
ENSG00000114544.16	SLC41A3	protein_coding	solute carrier family 41, member 3 [Source:HGNC Symbol;Acc:HGNC:31046]	chr3	-	0.74988	9.35484e-30	1.73839e-28	128.362	5.86202	0.693207	0.817734	0.731817	1037	985	1032	1632	1861	1376	5.48451	5.44816	5.39148	6.13459	6.25912	6.1732	7.06805	6.94388	6.62598	10.0864	11.0835	10.5446
ENSG00000134508.12	CABLES1	protein_coding	Cdk5 and Abl enzyme substrate 1 [Source:HGNC Symbol;Acc:HGNC:25097]	chr18	+	1.70682	9.51134e-30	1.76591e-28	128.329	3.48703	1.54436	1.54235	1.97906	105	129	138	360	376	400	2.20537	2.53447	2.50814	3.96036	3.95834	4.39506	0.708997	0.900928	0.877777	2.20421	2.21847	3.03674
ENSG00000155876.5	RRAGA	protein_coding	Ras-related GTP binding A [Source:HGNC Symbol;Acc:HGNC:16963]	chr9	+	0.767074	1.03014e-29	1.91091e-28	128.17	6.57569	0.814583	0.769739	0.724255	1592	1489	1904	2882	2922	2222	6.10195	6.04333	6.2737	6.95424	6.9094	6.86391	45.015	43.5466	50.7143	73.8932	72.1947	70.64
ENSG00000171791.12	BCL2	protein_coding	B-cell CLL/lymphoma 2 [Source:HGNC Symbol;Acc:HGNC:990]	chr18	-	0.791817	1.03478e-29	1.91784e-28	128.161	5.86522	0.809857	0.698036	0.866956	969	935	1106	1740	1684	1486	5.38686	5.37316	5.49119	6.22693	6.11511	6.28403	3.70058	3.6932	3.97879	6.02548	5.61952	6.38054
ENSG00000248485.1	PCP4L1	protein_coding	Purkinje cell protein 4 like 1 [Source:HGNC Symbol;Acc:HGNC:20448]	chr1	+	-1.82947	1.03669e-29	1.91969e-28	128.158	2.47074	-1.87072	-1.68841	-1.82854	213	194	186	52	62	44	3.21189	3.11584	2.93303	1.2162	1.39851	1.25838	6.72059	6.33104	5.52829	1.48774	1.70935	1.56089
ENSG00000134882.15	UBAC2	protein_coding	UBA domain containing 2 [Source:HGNC Symbol;Acc:HGNC:20486]	chr13	+	-0.857297	1.05156e-29	1.94553e-28	128.129	5.01712	-0.846713	-0.802802	-0.92378	971	972	980	536	578	417	5.38983	5.42904	5.31705	4.53193	4.57584	4.45486	9.47799	9.81316	9.011	4.74415	4.92988	4.57641
ENSG00000168813.16	ZNF507	protein_coding	zinc finger protein 507 [Source:HGNC Symbol;Acc:HGNC:23783]	chr19	+	-0.70834	1.07061e-29	1.97903e-28	128.094	5.94286	-0.774455	-0.685987	-0.661521	1771	1731	1859	1034	1150	918	6.25549	6.26033	6.23923	5.47723	5.56569	5.59016	7.07993	7.15736	7.00067	3.74824	4.01716	4.12615
ENSG00000188611.14	ASAH2	protein_coding	N-acylsphingosine amidohydrolase (non-lysosomal ceramidase) 2 [Source:HGNC Symbol;Acc:HGNC:18860]	chr10	-	1.82266	1.1196e-29	2.06778e-28	128.005	2.41601	1.64594	1.80185	1.92777	55	48	62	174	203	174	1.29716	1.14452	1.38076	2.92009	3.07599	3.20192	0.353781	0.319344	0.375676	1.01489	1.14098	1.25838
ENSG00000197226.12	TBC1D9B	protein_coding	TBC1 domain family, member 9B (with GRAM domain) [Source:HGNC Symbol;Acc:HGNC:29097]	chr5	-	0.779383	1.12289e-29	2.07205e-28	127.999	7.42345	0.878537	0.795789	0.659295	2715	2930	3266	5398	5331	3806	6.8713	7.01895	7.05151	7.85912	7.77637	7.63988	10.6324	11.8679	12.0483	19.1686	18.2424	16.758
ENSG00000138459.8	SLC35A5	protein_coding	solute carrier family 35, member A5 [Source:HGNC Symbol;Acc:HGNC:20792]	chr3	+	0.734993	1.14003e-29	2.10184e-28	127.969	6.32475	0.729816	0.676257	0.801791	1329	1344	1570	2319	2337	2001	5.84181	5.89573	5.99577	6.64092	6.58736	6.7129	12.3042	12.8698	13.6923	19.4681	18.9059	20.8289
ENSG00000154328.15	NEIL2	protein_coding	nei-like DNA glycosylase 2 [Source:HGNC Symbol;Acc:HGNC:18956]	chr8	+	-0.708783	1.24309e-29	2.28985e-28	127.797	5.86406	-0.68869	-0.746411	-0.686764	1706	1634	1735	1039	1044	854	6.2016	6.17723	6.13976	5.48417	5.42645	5.4861	22.7653	22.5524	21.8094	12.5721	12.1733	12.8128
ENSG00000186480.12	INSIG1	protein_coding	insulin induced gene 1 [Source:HGNC Symbol;Acc:HGNC:6083]	chr7	+	0.794607	1.3001e-29	2.39276e-28	127.708	6.05729	0.903608	0.727232	0.745823	1068	1132	1232	2119	1961	1559	5.52692	5.64847	5.64656	6.51092	6.33455	6.35314	13.1467	14.4124	14.2858	23.6522	21.0928	21.5766
ENSG00000198168.8	SVIP	protein_coding	small VCP/p97-interacting protein [Source:HGNC Symbol;Acc:HGNC:25238]	chr11	-	-0.99019	1.38399e-29	2.54495e-28	127.584	5.91837	-0.8486	-0.962905	-1.16704	2025	1644	1986	1032	997	679	6.44864	6.18602	6.33446	5.47444	5.36013	5.156	17.2874	14.5162	15.9711	7.98878	7.43723	6.51728
ENSG00000185352.8	HS6ST3	protein_coding	heparan sulfate 6-O-sulfotransferase 3 [Source:HGNC Symbol;Acc:HGNC:19134]	chr13	+	-0.680009	1.45735e-29	2.67752e-28	127.482	6.7009	-0.663117	-0.752586	-0.621379	3071	2829	3109	1877	1845	1586	7.04893	6.96837	6.98048	6.33615	6.24668	6.37788	17.6762	16.8418	16.857	9.79648	9.27934	10.2637
ENSG00000139190.16	VAMP1	protein_coding	vesicle-associated membrane protein 1 (synaptobrevin 1) [Source:HGNC Symbol;Acc:HGNC:12642]	chr12	-	0.672967	1.55084e-29	2.8468e-28	127.358	7.01994	0.666458	0.637622	0.718391	2183	2292	2578	3690	3783	3140	6.55692	6.66493	6.71049	7.31057	7.28173	7.3625	27.3974	29.7519	30.4781	41.9931	41.4861	44.3075
ENSG00000134480.13	CCNH	protein_coding	cyclin H [Source:HGNC Symbol;Acc:HGNC:1594]	chr5	-	0.889079	1.79654e-29	3.29496e-28	127.066	4.88108	0.873435	0.89916	0.896476	486	433	538	880	937	734	4.39431	4.26609	4.45448	5.24506	5.27079	5.2681	4.68585	4.31803	4.88634	7.69362	7.89411	7.95684
ENSG00000171603.16	CLSTN1	protein_coding	calsyntenin 1 [Source:HGNC Symbol;Acc:HGNC:17447]	chr1	-	0.609148	1.86303e-29	3.41393e-28	126.994	8.62781	0.59237	0.622092	0.616119	6876	7409	7781	10977	11720	9160	8.21126	8.35674	8.30339	8.88283	8.91255	8.90658	55.5747	61.9364	59.2415	80.4491	82.7714	83.2394
ENSG00000112339.14	HBS1L	protein_coding	HBS1-like translational GTPase [Source:HGNC Symbol;Acc:HGNC:4834]	chr6	-	0.707271	1.95026e-29	3.57069e-28	126.904	5.83466	0.700714	0.683591	0.737339	988	969	1098	1639	1694	1380	5.41481	5.42458	5.48074	6.14076	6.12364	6.17739	3.99955	4.05717	4.18703	6.0163	5.9921	6.28095
ENSG00000234327.7	AC012146.7	processed_transcript		chr17	+	-1.35944	2.01265e-29	3.68172e-28	126.841	3.2906	-1.26427	-1.28595	-1.5226	334	316	326	133	137	91	3.85593	3.81407	3.73548	2.53756	2.51588	2.27923	7.48089	7.32048	6.87819	2.70119	2.68126	2.29161
ENSG00000170854.17	RIOX2	protein_coding	MYC induced nuclear antigen [Source:HGNC Symbol;Acc:HGNC:19441]	chr3	-	-0.722312	2.08699e-29	3.81441e-28	126.769	5.77379	-0.690381	-0.708655	-0.767337	1608	1488	1692	978	1010	761	6.11636	6.04237	6.1036	5.39706	5.37878	5.3201	10.5011	10.0507	10.4088	5.79141	5.76345	5.58761
ENSG00000153233.12	PTPRR	protein_coding	protein tyrosine phosphatase, receptor type, R [Source:HGNC Symbol;Acc:HGNC:9680]	chr12	-	1.19847	2.18363e-29	3.98758e-28	126.679	4.39143	1.22239	1.15364	1.24328	242	321	335	688	686	573	3.3944	3.83658	3.77452	4.8909	4.82214	4.91178	2.11457	2.90106	2.7574	5.45118	5.23771	5.62928
ENSG00000123908.11	AGO2	protein_coding	argonaute RISC catalytic component 2 [Source:HGNC Symbol;Acc:HGNC:3263]	chr8	-	-0.76041	2.2258e-29	4.06108e-28	126.641	5.91226	-0.701025	-0.817283	-0.75856	1823	1737	1755	1079	1041	851	6.29719	6.26531	6.15627	5.53857	5.42231	5.48103	5.17323	5.09824	4.69139	2.77647	2.58129	2.71517
ENSG00000134308.13	YWHAQ	protein_coding	tyrosine 3-monooxygenase/tryptophan 5-monooxygenase activation protein, theta [Source:HGNC Symbol;Acc:HGNC:12854]	chr2	-	0.579899	2.30623e-29	4.20346e-28	126.571	9.96851	0.616716	0.563302	0.561277	18379	17580	20694	28629	28855	22614	9.62941	9.6031	9.71432	10.2657	10.2122	10.2102	304.376	301.129	322.836	429.923	417.562	421.073
ENSG00000118402.5	ELOVL4	protein_coding	ELOVL fatty acid elongase 4 [Source:HGNC Symbol;Acc:HGNC:14415]	chr6	-	0.618765	2.30782e-29	4.20346e-28	126.569	7.29595	0.67838	0.592237	0.582602	2894	2755	3086	4614	4546	3544	6.96335	6.93016	6.96978	7.63281	7.54666	7.53703	42.7442	42.0868	42.9363	61.7949	58.6705	58.8525
ENSG00000187097.12	ENTPD5	protein_coding	ectonucleoside triphosphate diphosphohydrolase 5 [Source:HGNC Symbol;Acc:HGNC:3367]	chr14	-	-1.12622	2.87863e-29	5.2386e-28	126.131	4.20744	-1.10031	-1.00474	-1.28148	625	543	601	271	303	196	4.75588	4.59134	4.61363	3.55331	3.64888	3.37214	2.70559	2.43124	2.45079	1.06377	1.14614	0.953961
ENSG00000155966.13	AFF2	protein_coding	AF4/FMR2 family, member 2 [Source:HGNC Symbol;Acc:HGNC:3776]	chrX	+	0.741781	2.98012e-29	5.41863e-28	126.062	6.94683	0.733477	0.79899	0.696388	2289	2128	2077	3565	3902	2852	6.62527	6.55791	6.39903	7.26088	7.32639	7.22379	7.34293	7.06059	6.27639	10.37	10.9376	10.2865
ENSG00000164638.10	SLC29A4	protein_coding	solute carrier family 29 (equilibrative nucleoside transporter), member 4 [Source:HGNC Symbol;Acc:HGNC:23097]	chr7	+	0.752842	3.09852e-29	5.62906e-28	125.985	6.31307	0.756383	0.791705	0.712934	1279	1449	1441	2324	2491	1851	5.78657	6.0041	5.87226	6.64403	6.67935	6.60058	9.88912	11.5878	10.4954	16.2937	16.8295	16.0911
ENSG00000119929.12	CUTC	protein_coding	cutC copper transporter [Source:HGNC Symbol;Acc:HGNC:24271]	chr10	+	-1.27394	3.5972e-29	6.5294e-28	125.689	3.844	-1.1693	-1.24734	-1.38873	518	434	462	206	204	145	4.48594	4.2694	4.23571	3.16105	3.08301	2.94162	12.8869	11.1675	10.8271	4.64712	4.43467	4.05584
ENSG00000176890.15	TYMS	protein_coding	thymidylate synthetase [Source:HGNC Symbol;Acc:HGNC:12441]	chr18	+	2.65328	3.82793e-29	6.94223e-28	125.565	1.50627	2.30417	2.64406	2.71321	13	18	23	94	125	103	-0.626655	-0.178343	0.0300774	2.04586	2.38575	2.4549	0.236475	0.338656	0.394111	1.55048	1.98684	2.10654
ENSG00000110911.14	SLC11A2	protein_coding	solute carrier family 11 (proton-coupled divalent metal ion transporter), member 2 [Source:HGNC Symbol;Acc:HGNC:10908]	chr12	-	-0.843091	3.85284e-29	6.98141e-28	125.552	5.74203	-0.996825	-0.772774	-0.762281	1654	1543	1626	797	974	770	6.157	6.09466	6.04627	5.10248	5.32654	5.33703	7.56536	7.2997	7.0059	3.30559	3.89282	3.95983
ENSG00000044090.8	CUL7	protein_coding	cullin 7 [Source:HGNC Symbol;Acc:HGNC:21024]	chr6	-	0.779606	4.37635e-29	7.92322e-28	125.3	5.94961	0.790111	0.8441	0.699672	985	1082	1138	1829	1986	1410	5.41044	5.58341	5.53226	6.29881	6.3528	6.20837	7.86358	8.93422	8.55807	13.2402	13.854	12.656
ENSG00000164885.12	CDK5	protein_coding	cyclin-dependent kinase 5 [Source:HGNC Symbol;Acc:HGNC:1774]	chr7	-	0.816173	4.5296e-29	8.19365e-28	125.231	5.86195	0.845659	0.87602	0.721044	917	1026	1023	1760	1880	1325	5.30745	5.50688	5.37887	6.2434	6.27376	6.11878	14.0235	16.2285	14.7371	24.4059	25.1221	22.7821
ENSG00000176907.4	C8orf4	protein_coding	chromosome 8 open reading frame 4 [Source:HGNC Symbol;Acc:HGNC:1357]	chr8	+	-2.09672	4.84983e-29	8.7654e-28	125.096	2.18773	-2.4348	-1.89687	-1.83266	186	148	170	29	45	37	3.01831	2.7299	2.80482	0.416207	0.954143	1.01835	4.50756	3.70967	3.88085	0.637269	0.95291	1.00814
ENSG00000109956.12	B3GAT1	protein_coding	beta-1,3-glucuronyltransferase 1 [Source:HGNC Symbol;Acc:HGNC:921]	chr11	-	-0.721952	5.30469e-29	9.5793e-28	124.918	6.40136	-0.738116	-0.616567	-0.821674	2411	2413	2576	1464	1666	1134	6.70012	6.73908	6.70937	5.97807	6.09962	5.89452	9.48154	9.81487	9.54283	5.22058	5.7249	5.01403
ENSG00000075035.9	WSCD2	protein_coding	WSC domain containing 2 [Source:HGNC Symbol;Acc:HGNC:29117]	chr12	+	0.850989	5.37769e-29	9.70282e-28	124.891	5.03125	0.777788	0.906757	0.85979	525	553	564	931	1065	809	4.50523	4.61758	4.5223	5.32616	5.45513	5.40816	3.59743	3.91925	3.6405	5.78467	6.37667	6.23266
ENSG00000076003.4	MCM6	protein_coding	minichromosome maintenance complex component 6 [Source:HGNC Symbol;Acc:HGNC:6949]	chr2	-	1.75122	5.43505e-29	9.79794e-28	124.87	3.34925	1.81041	1.81344	1.69871	74	116	139	374	392	284	1.712	2.38367	2.51839	4.01509	4.01813	3.9034	0.80739	1.30905	1.42862	3.70015	3.73722	3.48387
ENSG00000085721.12	RRN3	protein_coding	RRN3 homolog, RNA polymerase I transcription factor [Source:HGNC Symbol;Acc:HGNC:30346]	chr16	-	0.696638	5.62836e-29	1.01378e-27	124.8	6.32582	0.628867	0.682253	0.776183	1450	1362	1500	2202	2390	2002	5.96734	5.91489	5.93007	6.5663	6.61969	6.71362	15.6758	15.2295	15.2758	21.5862	22.5773	24.3343
ENSG00000175832.12	ETV4	protein_coding	ets variant 4 [Source:HGNC Symbol;Acc:HGNC:3493]	chr17	-	-1.98166	6.15349e-29	1.10742e-27	124.623	4.71799	-1.5981	-1.86603	-2.65735	1087	877	965	317	275	124	5.55231	5.28097	5.29485	3.77794	3.51002	2.71869	13.5401	11.2989	11.3232	3.58053	2.9932	1.73662
ENSG00000143870.12	PDIA6	protein_coding	protein disulfide isomerase family A, member 6 [Source:HGNC Symbol;Acc:HGNC:30168]	chr2	-	-0.88662	6.24189e-29	1.12237e-27	124.595	7.20387	-0.747883	-0.837903	-1.09348	4656	4054	4764	2643	2597	1707	7.64899	7.48712	7.59586	6.82944	6.73942	6.48385	51.0107	45.9386	49.1665	26.2568	24.8617	21.0268
ENSG00000267041.5	ZNF850	protein_coding	zinc finger protein 850 [Source:HGNC Symbol;Acc:HGNC:27994]	chr19	-	-1.66487	6.32281e-29	1.13595e-27	124.569	2.81922	-1.71065	-1.511	-1.70882	270	238	231	73	88	60	3.55111	3.40805	3.2424	1.68987	1.88952	1.6917	1.54537	1.40893	1.24546	0.378868	0.440111	0.386111
ENSG00000165525.17	NEMF	protein_coding	nuclear export mediator factor [Source:HGNC Symbol;Acc:HGNC:10663]	chr14	-	0.672718	6.43645e-29	1.15539e-27	124.534	6.60897	0.650899	0.618349	0.748093	1738	1665	1901	2748	2810	2413	6.22838	6.20431	6.27142	6.8856	6.85305	6.9828	8.28439	8.20862	8.53576	11.8775	11.7038	12.9318
ENSG00000154945.6	ANKRD40	protein_coding	ankyrin repeat domain 40 [Source:HGNC Symbol;Acc:HGNC:28233]	chr17	-	-0.955335	7.2023e-29	1.29176e-27	124.311	4.95619	-0.917436	-1.08926	-0.847137	1012	894	962	500	464	431	5.44937	5.30861	5.29037	4.43201	4.26019	4.50231	9.37705	8.56779	8.39674	4.20099	3.75677	4.49009
ENSG00000172613.7	RAD9A	protein_coding	RAD9 checkpoint clamp component A [Source:HGNC Symbol;Acc:HGNC:9827]	chr11	+	1.2884	7.63807e-29	1.36876e-27	124.194	3.36954	1.30312	1.28764	1.24641	126	146	150	346	358	273	2.46383	2.71053	2.62665	3.90346	3.88798	3.84675	1.35793	1.62744	1.52281	3.38126	3.37132	3.30797
ENSG00000254122.2	PCDHGB7	protein_coding	protocadherin gamma subfamily B, 7 [Source:HGNC Symbol;Acc:HGNC:8714]	chr5	+	-1.61392	8.0524e-29	1.44178e-27	124.09	2.63416	-1.59319	-1.53922	-1.6343	197	216	231	69	75	55	3.10033	3.26933	3.2424	1.61083	1.6648	1.56972	1.78237	2.0213	1.96876	0.566078	0.592931	0.559482
ENSG00000065665.20	SEC61A2	protein_coding	Sec61 translocon alpha 2 subunit [Source:HGNC Symbol;Acc:HGNC:17702]	chr10	+	-0.769152	8.38389e-29	1.49986e-27	124.01	6.48282	-0.787974	-0.724982	-0.783679	2806	2318	2810	1511	1651	1244	6.91883	6.68118	6.83471	6.0236	6.08659	6.02789	32.1946	27.5077	30.3705	15.7201	16.5521	16.0475
ENSG00000091428.17	RAPGEF4	protein_coding	Rap guanine nucleotide exchange factor (GEF) 4 [Source:HGNC Symbol;Acc:HGNC:16626]	chr2	+	-0.707633	8.49907e-29	1.51918e-27	123.982	7.07627	-0.731047	-0.793289	-0.597658	3823	3666	4300	2340	2344	2107	7.36474	7.34206	7.44809	6.65392	6.59167	6.78731	24.0943	23.8972	25.5286	13.3728	12.9086	14.9302
ENSG00000146151.12	HMGCLL1	protein_coding	3-hydroxymethyl-3-methylglutaryl-CoA lyase-like 1 [Source:HGNC Symbol;Acc:HGNC:21359]	chr6	-	0.717615	8.56662e-29	1.52996e-27	123.967	5.76921	0.695252	0.674405	0.781202	953	934	1018	1554	1602	1354	5.36289	5.37162	5.37182	6.06403	6.04318	6.14998	8.92051	9.04251	8.97623	13.19	13.103	14.2498
ENSG00000171873.7	ADRA1D	protein_coding	adrenoceptor alpha 1D [Source:HGNC Symbol;Acc:HGNC:280]	chr20	-	3.30861	9.57996e-29	1.70949e-27	123.745	1.74995	2.88253	3.30772	3.59513	7	24	12	107	151	145	-1.36164	0.200529	-0.799411	2.22902	2.65421	2.94162	0.112728	0.399752	0.182039	1.56248	2.12482	2.62539
ENSG00000166603.4	MC4R	protein_coding	melanocortin 4 receptor [Source:HGNC Symbol;Acc:HGNC:6932]	chr18	-	1.56371	9.65741e-29	1.72097e-27	123.729	4.58028	1.76724	1.63588	1.27419	335	221	296	949	906	553	3.86022	3.30205	3.59717	5.35372	5.22236	4.86067	9.03458	6.16454	7.51977	23.2073	21.3502	16.768
ENSG00000164116.16	GUCY1A3	protein_coding	guanylate cyclase 1, soluble, alpha 3 [Source:HGNC Symbol;Acc:HGNC:4685]	chr4	+	0.683268	9.6606e-29	1.72097e-27	123.728	7.14069	0.661924	0.635078	0.755189	2352	2531	2749	3982	4088	3487	6.6644	6.80791	6.80307	7.42038	7.39354	7.51365	18.3274	20.3986	20.1784	28.1359	27.8346	30.5497
ENSG00000100612.13	DHRS7	protein_coding	dehydrogenase/reductase (SDR family) member 7 [Source:HGNC Symbol;Acc:HGNC:21524]	chr14	-	-0.801103	1.10007e-28	1.95805e-27	123.471	6.723	-0.692142	-0.778697	-0.940135	3312	2856	3277	1926	1897	1331	7.15786	6.98207	7.05636	6.37328	6.28673	6.12529	45.8155	40.8626	42.702	24.1588	22.9298	20.701
ENSG00000127946.16	HIP1	protein_coding	huntingtin interacting protein 1 [Source:HGNC Symbol;Acc:HGNC:4913]	chr7	-	-0.666336	1.11132e-28	1.97641e-27	123.45	7.2751	-0.594584	-0.696292	-0.707538	4652	4212	4503	2921	2847	2217	7.64775	7.54226	7.51461	6.97362	6.87191	6.86067	23.3458	21.8627	21.2873	13.2922	12.4844	12.5091
ENSG00000175203.15	DCTN2	protein_coding	dynactin 2 (p50) [Source:HGNC Symbol;Acc:HGNC:2712]	chr12	-	0.572058	1.12142e-28	1.99269e-27	123.432	7.4721	0.563263	0.590166	0.561576	3286	3235	3540	4908	5230	4024	7.14649	7.16172	7.16766	7.72189	7.74879	7.7202	35.0108	35.6496	35.5294	47.4171	48.6909	48.2042
ENSG00000142534.6	RPS11	protein_coding	ribosomal protein S11 [Source:HGNC Symbol;Acc:HGNC:10384]	chr19	+	0.61359	1.21238e-28	2.1525e-27	123.278	8.18492	0.583874	0.675818	0.579546	5305	5410	5476	8017	8937	6561	7.83717	7.90323	7.79672	8.42958	8.52153	8.42525	171.478	180.87	166.739	234.98	252.421	238.444
ENSG00000187672.12	ERC2	protein_coding	ELKS/RAB6-interacting/CAST family member 2 [Source:HGNC Symbol;Acc:HGNC:31922]	chr3	-	0.59054	1.26164e-28	2.23809e-27	123.199	7.34536	0.622543	0.591843	0.555116	3055	2889	3201	4648	4759	3641	7.0414	6.99863	7.02252	7.6434	7.6127	7.57597	17.3026	16.9236	17.078	23.8706	23.552	23.1853
ENSG00000272636.3	DOC2B	protein_coding	double C2-like domains, beta [Source:HGNC Symbol;Acc:HGNC:2986]	chr17	-	0.730659	1.26958e-28	2.25028e-27	123.186	7.93122	0.791528	0.735949	0.671288	3847	4355	4737	7373	7420	5568	7.37376	7.5904	7.58766	8.3088	8.25322	8.18856	26.8062	31.3868	31.0932	46.5858	45.1781	43.6219
ENSG00000117533.14	VAMP4	protein_coding	vesicle-associated membrane protein 4 [Source:HGNC Symbol;Acc:HGNC:12645]	chr1	-	-0.769798	1.32871e-28	2.3531e-27	123.096	6.07577	-0.828849	-0.709501	-0.764587	2115	1810	2051	1108	1259	951	6.51131	6.32464	6.38087	5.57676	5.69611	5.64102	18.4197	16.3041	16.8263	8.75001	9.58097	9.31205
ENSG00000107984.9	DKK1	protein_coding	dickkopf WNT signaling pathway inhibitor 1 [Source:HGNC Symbol;Acc:HGNC:2891]	chr10	+	-1.10882	1.33595e-28	2.36394e-27	123.085	3.9661	-1.15088	-1.12686	-1.01923	519	455	515	220	234	198	4.48871	4.33727	4.3917	3.25501	3.27904	3.38667	10.5706	9.58494	9.88074	4.06304	4.16447	4.53409
ENSG00000008118.9	CAMK1G	protein_coding	calcium/calmodulin-dependent protein kinase IG [Source:HGNC Symbol;Acc:HGNC:14585]	chr1	+	1.31073	1.36781e-28	2.4183e-27	123.038	3.67819	1.29295	1.33121	1.31737	140	181	197	418	449	349	2.61355	3.01682	3.015	4.17474	4.213	4.19916	2.35061	3.14323	3.11579	6.36392	6.58733	6.58824
ENSG00000105618.13	PRPF31	protein_coding	pre-mRNA processing factor 31 [Source:HGNC Symbol;Acc:HGNC:15446]	chr19	+	0.927421	1.37114e-28	2.42215e-27	123.034	4.72913	0.954845	0.934951	0.88872	388	443	456	824	850	646	4.07093	4.29888	4.21694	5.15043	5.13054	5.0843	6.52185	7.70173	7.22027	12.5592	12.4844	12.2085
ENSG00000107864.14	CPEB3	protein_coding	cytoplasmic polyadenylation element binding protein 3 [Source:HGNC Symbol;Acc:HGNC:21746]	chr10	-	0.66009	1.39751e-28	2.46668e-27	122.996	6.44058	0.640432	0.622781	0.716325	1608	1520	1612	2441	2522	2112	6.11636	6.07302	6.03381	6.71483	6.69718	6.79072	9.11298	8.90971	8.60576	12.5441	12.4891	13.4574
ENSG00000121774.17	KHDRBS1	protein_coding	KH domain containing, RNA binding, signal transduction associated 1 [Source:HGNC Symbol;Acc:HGNC:18116]	chr1	+	0.645773	1.42395e-28	2.51124e-27	122.959	6.48263	0.634216	0.619045	0.684899	1580	1563	1772	2517	2605	2140	6.09105	6.11322	6.17016	6.75902	6.74385	6.80971	19.7853	20.2437	20.9025	28.5802	28.5039	30.1295
ENSG00000173812.10	EIF1	protein_coding	eukaryotic translation initiation factor 1 [Source:HGNC Symbol;Acc:HGNC:3249]	chr17	+	0.690269	1.45318e-28	2.56066e-27	122.918	6.31904	0.620353	0.674013	0.773068	1419	1385	1499	2185	2372	1994	5.93621	5.93902	5.9291	6.55513	6.60879	6.70784	17.5975	17.765	17.5114	24.5707	25.7037	27.8027
ENSG00000078177.13	N4BP2	protein_coding	NEDD4 binding protein 2 [Source:HGNC Symbol;Acc:HGNC:29851]	chr4	+	0.674794	1.52411e-28	2.6834e-27	122.824	7.44118	0.606301	0.632943	0.781343	3151	2929	3356	4739	5049	4392	7.08601	7.01846	7.0907	7.67136	7.698	7.8464	14.395	13.8398	14.4423	19.6312	20.1549	22.5589
ENSG00000087502.17	ERGIC2	protein_coding	ERGIC and golgi 2 [Source:HGNC Symbol;Acc:HGNC:30208]	chr12	-	0.729837	1.54225e-28	2.71308e-27	122.8	5.4261	0.739904	0.722587	0.723333	772	716	790	1257	1299	1020	5.05973	4.98909	5.00689	5.75847	5.74116	5.7419	5.95367	5.71118	5.73911	8.7902	8.75363	8.84423
ENSG00000198464.13	ZNF480	protein_coding	zinc finger protein 480 [Source:HGNC Symbol;Acc:HGNC:23305]	chr19	+	-0.910622	1.57371e-28	2.76611e-27	122.76	4.87441	-1.0315	-0.90336	-0.788378	906	844	932	432	494	420	5.29008	5.22577	5.24477	4.22204	4.35018	4.46516	8.41744	8.11035	8.15675	3.63942	4.01042	4.38726
ENSG00000140319.10	SRP14	protein_coding	signal recognition particle 14kDa (homologous Alu RNA binding protein) [Source:HGNC Symbol;Acc:HGNC:11299]	chr15	-	0.590142	1.89952e-28	3.33602e-27	122.387	7.36218	0.560222	0.615832	0.593349	3121	2958	3170	4504	4896	3783	7.07222	7.03266	7.00849	7.59801	7.65362	7.63114	69.9387	68.5594	66.9164	91.5205	95.8686	95.313
ENSG00000151338.18	MIPOL1	protein_coding	mirror-image polydactyly 1 [Source:HGNC Symbol;Acc:HGNC:21460]	chr14	+	-1.25122	2.07955e-28	3.64916e-27	122.207	3.97758	-1.1889	-1.15358	-1.40177	570	459	517	222	238	157	4.62343	4.34984	4.39727	3.26795	3.30327	3.05508	1.2647	1.05335	1.08057	0.446645	0.461425	0.391656
ENSG00000204899.5	MZT1	protein_coding	mitotic spindle organizing protein 1 [Source:HGNC Symbol;Acc:HGNC:33830]	chr13	-	1.06154	2.12272e-28	3.72182e-27	122.166	4.38343	1.00729	1.05872	1.12723	286	295	373	631	684	563	3.63356	3.7155	3.92859	4.76651	4.81794	4.88645	5.5894	5.96302	6.86685	11.1821	11.6806	12.3709
ENSG00000184613.10	NELL2	protein_coding	neural EGFL like 2 [Source:HGNC Symbol;Acc:HGNC:7751]	chr12	-	0.77518	2.13207e-28	3.73511e-27	122.158	7.55977	0.817788	0.720739	0.800024	2923	3108	3795	5687	5561	4611	6.97772	7.10398	7.26795	7.93434	7.83729	7.91657	20.4438	22.4832	25.0031	36.0672	33.9857	36.2593
ENSG00000135316.17	SYNCRIP	protein_coding	synaptotagmin binding, cytoplasmic RNA interacting protein [Source:HGNC Symbol;Acc:HGNC:16918]	chr6	-	-0.640057	2.16853e-28	3.79584e-27	122.124	7.14246	-0.694126	-0.62511	-0.597613	4163	3735	4216	2469	2709	2167	7.4876	7.36895	7.41964	6.73127	6.80029	6.82778	22.7964	21.1541	21.7475	12.2596	12.9622	13.3417
ENSG00000178104.19	PDE4DIP	protein_coding	phosphodiesterase 4D interacting protein [Source:HGNC Symbol;Acc:HGNC:15580]	chr1	+	0.591218	2.17671e-28	3.80698e-27	122.117	8.27879	0.570419	0.59366	0.612193	5901	5318	6254	8553	9091	7227	7.99072	7.87849	7.98831	8.52293	8.54617	8.5647	9.59826	8.94666	9.58241	12.6148	12.9208	13.2165
ENSG00000144810.15	COL8A1	protein_coding	collagen, type VIII, alpha 1 [Source:HGNC Symbol;Acc:HGNC:2215]	chr3	+	-4.46307	2.20726e-28	3.85723e-27	122.089	0.940893	-4.29201	-3.75385	-3.51635	107	54	81	2	4	4	2.23208	1.30809	1.75499	-2.52696	-1.9888	-1.7513	0.511004	0.266735	0.364397	0.00866098	0.0166921	0.021478
ENSG00000172893.15	DHCR7	protein_coding	7-dehydrocholesterol reductase [Source:HGNC Symbol;Acc:HGNC:2860]	chr11	-	-0.825704	2.2269e-28	3.88832e-27	122.071	7.18675	-0.699713	-0.769847	-1.03024	4384	4269	4446	2663	2653	1738	7.56219	7.56164	7.49624	6.84031	6.77017	6.50979	47.3495	47.6888	45.2339	26.0803	25.0376	21.1051
ENSG00000109193.10	SULT1E1	protein_coding	sulfotransferase family 1E, estrogen-preferring, member 1 [Source:HGNC Symbol;Acc:HGNC:11377]	chr4	-	-3.48858	2.26559e-28	3.95261e-27	122.037	0.691904	-3.71053	-2.91696	-2.81844	60	62	72	3	7	6	1.4184	1.5008	1.58974	-2.20755	-1.41398	-1.31546	1.17006	1.25053	1.32263	0.0530485	0.119279	0.131552
ENSG00000047410.13	TPR	protein_coding	translocated promoter region, nuclear basket protein [Source:HGNC Symbol;Acc:HGNC:12017]	chr1	-	0.579849	2.33506e-28	4.07044e-27	121.977	7.90739	0.555934	0.543698	0.638687	4508	4317	4734	6581	6825	5721	7.60241	7.57776	7.58675	8.14491	8.13267	8.22766	16.4004	16.2442	16.2237	21.71	21.6963	23.401
ENSG00000188846.13	RPL14	protein_coding	ribosomal protein L14 [Source:HGNC Symbol;Acc:HGNC:10305]	chr3	+	0.573957	2.45733e-28	4.28005e-27	121.876	8.2622	0.537172	0.554406	0.629298	5807	5496	6081	8327	8814	7286	7.96757	7.92597	7.94785	8.4843	8.50154	8.57643	30.2469	29.6088	29.8369	39.329	40.1156	42.6688
ENSG00000166707.10	ZCCHC18	protein_coding	zinc finger, CCHC domain containing 18 [Source:HGNC Symbol;Acc:HGNC:32459]	chrX	+	-0.972746	2.72529e-28	4.74286e-27	121.671	5.00229	-1.14392	-0.838721	-0.940335	1042	933	999	443	573	419	5.49143	5.37008	5.3447	4.25815	4.56335	4.46173	13.8145	12.7936	12.4762	5.32557	6.63793	6.24558
ENSG00000277954.1	RP11-679B19.1	antisense		chr16	-	1.21902	2.85759e-28	4.96901e-27	121.577	3.86982	1.15301	1.22429	1.28315	174	213	232	454	499	408	2.92317	3.24934	3.24857	4.29337	4.36464	4.42351	1.89938	2.40485	2.38561	4.49381	4.75964	5.00743
ENSG00000188042.7	ARL4C	protein_coding	ADP-ribosylation factor-like 4C [Source:HGNC Symbol;Acc:HGNC:698]	chr2	-	0.582182	2.86179e-28	4.97222e-27	121.574	7.88051	0.552106	0.613492	0.581484	4404	4118	4785	6434	7022	5390	7.56875	7.50971	7.6022	8.11233	8.17371	8.1417	49.3079	47.6871	50.4662	65.32	68.6975	67.85
ENSG00000150394.13	CDH8	protein_coding	cadherin 8, type 2 [Source:HGNC Symbol;Acc:HGNC:1767]	chr16	-	-0.959879	2.87134e-28	4.98471e-27	121.567	6.79054	-0.850492	-0.886268	-1.14682	3786	3011	3488	1875	1913	1253	7.35072	7.05826	7.14632	6.33461	6.29883	6.03828	12.5734	10.3426	10.9119	5.64638	5.55135	4.6786
ENSG00000139613.11	SMARCC2	protein_coding	SWI/SNF related, matrix associated, actin dependent regulator of chromatin, subfamily c, member 2 [Source:HGNC Symbol;Acc:HGNC:11105]	chr12	-	0.590766	3.20807e-28	5.56469e-27	121.347	7.41975	0.589911	0.598376	0.585023	3050	3114	3467	4782	5031	3912	7.03904	7.10676	7.13762	7.68438	7.69285	7.67949	16.0184	16.9154	17.1523	22.7732	23.0879	23.0998
ENSG00000025796.13	SEC63	protein_coding	SEC63 homolog, protein translocation regulator [Source:HGNC Symbol;Acc:HGNC:21082]	chr6	-	0.970581	3.27392e-28	5.67425e-27	121.307	4.7966	0.828428	0.983285	1.0864	420	439	464	777	905	763	4.18469	4.28585	4.24192	5.06591	5.22077	5.32388	2.19759	2.37578	2.28699	3.6865	4.13768	4.48863
ENSG00000186684.12	CYP27C1	protein_coding	cytochrome P450, family 27, subfamily C, polypeptide 1 [Source:HGNC Symbol;Acc:HGNC:33480]	chr2	-	2.04012	3.31048e-28	5.73291e-27	121.285	2.90127	2.10462	2.1515	1.95003	47	59	100	285	308	210	1.0791	1.43152	2.05188	3.62545	3.67233	3.47086	0.470211	0.610509	0.94242	2.58545	2.69251	2.36214
ENSG00000165186.11	PTCHD1	protein_coding	patched domain containing 1 [Source:HGNC Symbol;Acc:HGNC:26392]	chrX	+	1.57625	3.43629e-28	5.9459e-27	121.211	5.82226	1.45382	1.53332	1.80956	486	660	869	1777	1964	1867	4.39431	4.87193	5.14403	6.25725	6.33675	6.61298	1.59225	2.23647	2.6819	5.27907	5.62246	6.87718
ENSG00000083457.11	ITGAE	protein_coding	integrin, alpha E (antigen CD103, human mucosal lymphocyte antigen 1; alpha polypeptide) [Source:HGNC Symbol;Acc:HGNC:6147]	chr17	-	-1.17668	3.50526e-28	6.06028e-27	121.171	3.78782	-1.09205	-1.22755	-1.18201	420	414	501	205	195	158	4.18469	4.20165	4.35211	3.1541	3.0186	3.06414	2.83471	2.89005	3.18527	1.25461	1.15002	1.19897
ENSG00000122359.17	ANXA11	protein_coding	annexin A11 [Source:HGNC Symbol;Acc:HGNC:535]	chr10	-	-1.7333	3.59964e-28	6.21836e-27	121.119	2.89138	-1.43739	-1.83728	-1.8883	252	226	310	94	74	56	3.45235	3.33404	3.66337	2.04586	1.64598	1.59495	1.33001	1.2337	1.54123	0.449862	0.34127	0.332304
ENSG00000123131.12	PRDX4	protein_coding	peroxiredoxin 4 [Source:HGNC Symbol;Acc:HGNC:17169]	chrX	+	1.31367	3.61006e-28	6.23127e-27	121.113	4.4369	1.45259	1.38434	1.0851	245	287	344	788	786	501	3.41203	3.67611	3.81252	5.08614	5.0179	4.71866	5.78145	7.00484	7.64679	16.8614	16.2071	13.2923
ENSG00000111361.12	EIF2B1	protein_coding	eukaryotic translation initiation factor 2B, subunit 1 alpha, 26kDa [Source:HGNC Symbol;Acc:HGNC:3257]	chr12	-	-0.781165	3.66928e-28	6.3283e-27	121.081	5.3506	-0.842971	-0.759671	-0.733563	1239	1166	1212	665	737	589	5.74081	5.69109	5.62298	4.84199	4.92529	4.9514	15.3484	14.9394	14.143	7.46979	7.97754	8.20348
ENSG00000187634.11	SAMD11	protein_coding	sterile alpha motif domain containing 11 [Source:HGNC Symbol;Acc:HGNC:28706]	chr1	+	-0.804591	3.75149e-28	6.4648e-27	121.037	6.03088	-0.824194	-0.682051	-0.917574	1905	1982	1950	1088	1256	837	6.3606	6.45547	6.3081	5.55053	5.69267	5.45715	20.5454	22.1089	19.8108	10.6401	11.8364	10.1493
ENSG00000185436.11	IFNLR1	protein_coding	interferon, lambda receptor 1 [Source:HGNC Symbol;Acc:HGNC:18584]	chr1	-	-1.34123	3.86318e-28	6.65185e-27	120.978	3.23176	-1.35573	-1.24039	-1.39519	326	280	328	119	135	95	3.82117	3.64073	3.74425	2.37965	2.49499	2.34019	2.97527	2.64309	2.81989	0.984807	1.0766	0.974819
ENSG00000214293.8	APTR	lincRNA	Alu-mediated CDKN1A/p21 transcriptional regulator (non-protein coding) [Source:HGNC Symbol;Acc:HGNC:44173]	chr7	-	-1.00635	3.94164e-28	6.78142e-27	120.938	4.47622	-1.08825	-0.929648	-0.985832	733	620	726	321	375	283	4.98515	4.78201	4.88535	3.79592	3.95452	3.89834	10.6238	9.29423	9.91203	4.21869	4.74918	4.61164
ENSG00000131943.17	C19orf12	protein_coding	chromosome 19 open reading frame 12 [Source:HGNC Symbol;Acc:HGNC:25443]	chr19	-	0.650737	4.06953e-28	6.99575e-27	120.875	6.21594	0.660363	0.666405	0.621933	1377	1296	1401	2127	2234	1700	5.89292	5.84334	5.83171	6.51635	6.5224	6.47792	11.5041	11.1987	11.0257	16.1132	16.3084	15.9683
ENSG00000120254.15	MTHFD1L	protein_coding	methylenetetrahydrofolate dehydrogenase (NADP+ dependent) 1-like [Source:HGNC Symbol;Acc:HGNC:21055]	chr6	+	-0.765765	4.23166e-28	7.26854e-27	120.798	5.90657	-0.742769	-0.852178	-0.694541	1849	1624	1834	1045	1013	887	6.3176	6.16838	6.21972	5.49246	5.38305	5.54069	16.5457	15.0307	15.4595	8.47931	7.92079	8.92408
ENSG00000182372.9	CLN8	protein_coding	ceroid-lipofuscinosis, neuronal 8 [Source:HGNC Symbol;Acc:HGNC:2079]	chr8	+	-0.796243	4.38247e-28	7.52146e-27	120.728	5.2812	-0.765502	-0.825783	-0.788633	1208	1098	1154	671	673	542	5.70431	5.60455	5.55237	4.85491	4.79463	4.83178	5.73799	5.39437	5.16355	2.89009	2.79331	2.89457
ENSG00000105810.9	CDK6	protein_coding	cyclin-dependent kinase 6 [Source:HGNC Symbol;Acc:HGNC:1777]	chr7	-	1.61804	4.4927e-28	7.70438e-27	120.679	2.78672	1.40814	1.66846	1.69724	78	81	79	212	266	213	1.78597	1.87595	1.71987	3.20207	3.46239	3.49117	0.285853	0.307028	0.272725	0.704498	0.851806	0.877646
ENSG00000137936.16	BCAR3	protein_coding	breast cancer anti-estrogen resistance 3 [Source:HGNC Symbol;Acc:HGNC:973]	chr1	-	1.61826	4.64463e-28	7.95845e-27	120.613	2.6727	1.48545	1.54046	1.75386	73	70	77	207	225	205	1.6929	1.67078	1.68387	3.16797	3.22297	3.43638	0.650516	0.645177	0.646362	1.67264	1.75198	2.05391
ENSG00000254254.5	RP11-17A4.2	antisense		chr8	+	2.77838	4.82801e-28	8.26595e-27	120.536	1.22821	2.46794	2.64148	2.8464	9	16	16	82	97	88	-1.07304	-0.33052	-0.440379	1.85329	2.02684	2.23175	0.131375	0.241565	0.220008	1.08537	1.23724	1.44426
ENSG00000260244.1	RP11-588K22.2	sense_overlapping		chr4	+	0.812683	5.11952e-28	8.75795e-27	120.42	4.99766	0.74419	0.836329	0.85065	531	534	567	904	1008	799	4.52156	4.56732	4.52993	5.28379	5.37593	5.39025	9.12349	9.48971	9.17696	14.0842	15.1335	15.435
ENSG00000087245.12	MMP2	protein_coding	matrix metallopeptidase 2 [Source:HGNC Symbol;Acc:HGNC:7166]	chr16	+	1.72482	5.36634e-28	9.17275e-27	120.326	3.49893	1.67711	1.8582	1.67781	111	157	100	386	458	317	2.28406	2.81398	2.05188	4.06041	4.2415	4.06111	1.011	1.47901	0.857979	3.18794	3.64505	3.24622
ENSG00000182718.16	ANXA2	protein_coding	annexin A2 [Source:HGNC Symbol;Acc:HGNC:537]	chr15	-	0.63764	5.46233e-28	9.32926e-27	120.291	9.24763	0.690331	0.679141	0.540456	11572	10400	11540	17843	18518	13201	8.96209	8.84586	8.87187	9.5836	9.57241	9.43373	58.9225	54.7711	55.3513	82.3828	82.3906	75.5739
ENSG00000177879.15	AP3S1	protein_coding	adaptor-related protein complex 3, sigma 1 subunit [Source:HGNC Symbol;Acc:HGNC:2013]	chr5	+	-0.766225	5.59012e-28	9.53982e-27	120.245	6.39111	-0.767132	-0.846906	-0.675372	2511	2200	2731	1438	1423	1258	6.7587	6.60587	6.7936	5.95226	5.87248	6.04402	35.2782	31.9689	36.1436	18.3195	17.4693	19.8716
ENSG00000172137.18	CALB2	protein_coding	calbindin 2 [Source:HGNC Symbol;Acc:HGNC:1435]	chr16	+	1.60174	5.8985e-28	1.00579e-26	120.139	2.79106	1.54768	1.5608	1.67531	64	85	92	234	247	210	1.50855	1.94387	1.93423	3.34323	3.35636	3.47086	1.68851	2.31946	2.28645	5.59803	5.69419	6.22924
ENSG00000178035.11	IMPDH2	protein_coding	IMP (inosine 5'-monophosphate) dehydrogenase 2 [Source:HGNC Symbol;Acc:HGNC:6053]	chr3	-	0.732342	5.92465e-28	1.00944e-26	120.13	5.6973	0.700716	0.70102	0.795277	867	896	984	1474	1542	1292	5.22675	5.31183	5.32292	5.98788	5.98818	6.08244	14.0478	15.0156	15.0187	21.6562	21.8315	23.5366
ENSG00000137185.11	ZSCAN9	protein_coding	zinc finger and SCAN domain containing 9 [Source:HGNC Symbol;Acc:HGNC:12984]	chr6	+	0.900457	6.0127e-28	1.02361e-26	120.101	4.8437	0.816906	0.903588	0.978527	479	425	508	821	912	754	4.37347	4.23931	4.37204	5.14518	5.23186	5.3068	5.80878	5.3307	5.80314	9.02795	9.66398	10.2805
ENSG00000120868.13	APAF1	protein_coding	apoptotic peptidase activating factor 1 [Source:HGNC Symbol;Acc:HGNC:576]	chr12	+	-0.747127	6.15794e-28	1.04749e-26	120.053	5.85067	-0.800362	-0.722468	-0.709877	1730	1528	1827	961	1061	840	6.22173	6.08058	6.21421	5.37181	5.44971	5.4623	9.82918	8.97925	9.77821	4.95098	5.26742	5.3659
ENSG00000104164.10	BLOC1S6	protein_coding	biogenesis of lysosomal organelles complex-1, subunit 6, pallidin [Source:HGNC Symbol;Acc:HGNC:8549]	chr15	+	0.71187	6.20401e-28	1.05448e-26	120.039	6.59893	0.633068	0.672196	0.825617	1731	1618	1830	2651	2849	2487	6.22257	6.16305	6.21657	6.8338	6.87292	7.02635	11.4172	11.0379	11.3701	15.8551	16.4198	18.443
ENSG00000145819.15	ARHGAP26	protein_coding	Rho GTPase activating protein 26 [Source:HGNC Symbol;Acc:HGNC:17073]	chr5	+	0.750469	6.29102e-28	1.06841e-26	120.011	6.16437	0.685555	0.751783	0.81808	1154	1217	1400	1998	2188	1798	5.63845	5.75275	5.83068	6.42618	6.49241	6.5587	3.88472	4.23731	4.43948	6.09882	6.43595	6.80513
ENSG00000135686.12	KLHL36	protein_coding	kelch-like family member 36 [Source:HGNC Symbol;Acc:HGNC:17844]	chr16	+	-0.712195	6.47043e-28	1.098e-26	119.955	6.55182	-0.755517	-0.67951	-0.69377	2900	2478	2817	1599	1763	1370	6.96633	6.7774	6.83829	6.10516	6.18117	6.16691	13.0363	11.5213	11.9287	6.51778	6.92498	6.92417
ENSG00000125691.12	RPL23	protein_coding	ribosomal protein L23 [Source:HGNC Symbol;Acc:HGNC:10316]	chr17	-	0.576538	6.47788e-28	1.09838e-26	119.953	8.11535	0.530352	0.589207	0.609574	5289	5058	5327	7477	8146	6484	7.83282	7.8062	7.75694	8.32901	8.38786	8.40823	39.745	39.3128	37.7087	50.9487	53.4891	54.7829
ENSG00000232533.1	AC093673.5	antisense		chr7	-	-0.950328	6.61351e-28	1.12048e-26	119.912	4.43082	-0.902342	-0.95855	-0.980803	678	652	656	350	352	272	4.87294	4.85439	4.73953	3.91995	3.86374	3.84148	47.0103	46.758	42.8466	22.0053	21.3264	21.2043
ENSG00000128656.13	CHN1	protein_coding	chimerin 1 [Source:HGNC Symbol;Acc:HGNC:1943]	chr2	-	-0.726331	6.64862e-28	1.12552e-26	119.901	6.2614	-0.70251	-0.765058	-0.70273	2382	2079	2258	1361	1363	1117	6.68267	6.52434	6.51945	5.87298	5.81043	5.87276	21.5296	19.4354	19.2251	11.1545	10.7647	11.3511
ENSG00000163394.5	CCKAR	protein_coding	cholecystokinin A receptor [Source:HGNC Symbol;Acc:HGNC:1570]	chr4	-	-2.14564	6.67471e-28	1.12903e-26	119.894	2.30808	-2.11741	-2.36123	-1.77752	152	177	224	40	35	42	2.73056	2.98493	3.19842	0.853899	0.610072	1.19378	3.97057	4.78221	5.51198	0.947471	0.798894	1.23353
ENSG00000154978.12	VOPP1	protein_coding	vesicular, overexpressed in cancer, prosurvival protein 1 [Source:HGNC Symbol;Acc:HGNC:34518]	chr7	-	-0.706013	6.68568e-28	1.12998e-26	119.89	5.76705	-0.697818	-0.686807	-0.729632	1572	1464	1711	964	1016	774	6.08373	6.01894	6.11969	5.3763	5.38731	5.34449	13.1675	12.6834	13.5005	7.32188	7.43625	7.28924
ENSG00000102897.9	LYRM1	protein_coding	LYR motif containing 1 [Source:HGNC Symbol;Acc:HGNC:25074]	chr16	+	-0.887517	7.06608e-28	1.19332e-26	119.781	5.0051	-0.862085	-0.929312	-0.856229	1026	950	942	529	528	436	5.46915	5.39607	5.26013	4.51303	4.44581	4.51889	12.83	12.2871	11.0964	5.99836	5.76934	6.12999
ENSG00000134376.15	CRB1	protein_coding	crumbs family member 1, photoreceptor morphogenesis associated [Source:HGNC Symbol;Acc:HGNC:2343]	chr1	+	-1.88615	7.8015e-28	1.31646e-26	119.584	2.61107	-1.88477	-1.99689	-1.63369	219	179	264	57	55	56	3.25159	3.00096	3.43337	1.34388	1.23175	1.59495	0.773501	0.653906	0.878356	0.182553	0.169743	0.222381
ENSG00000088387.18	DOCK9	protein_coding	dedicator of cytokinesis 9 [Source:HGNC Symbol;Acc:HGNC:14132]	chr13	-	-0.853622	8.41137e-28	1.41824e-26	119.435	4.82169	-0.828771	-0.927042	-0.793176	861	805	884	473	462	398	5.21675	5.15768	5.16866	4.35226	4.25399	4.38785	2.61102	2.52492	2.52528	1.30066	1.22422	1.35701
[truncated: 19,858 more rows]
